# Supplementary material for: Leishmania infantum (JPCM5) Transcriptome, Gene Models and Resources for an Active Curation of Gene Annotations
Source: Genes (Basel). 2023 Apr 4;14(4):866. doi: 10.3390/genes14040866 (PMC10137940; doi:10.3390/genes14040866)
Supplement: Supplementary file 1 [file genes-14-00866-s001.zip]

Archive with 1 entries (1 files):
- genes-2303848-supplementary.xlsx
