# Supplementary material for: Leishmania infantum (JPCM5) Transcriptome, Gene Models and Resources for an Active Curation of Gene Annotations
Source: Genes (Basel). 2023 Apr 4;14(4):866. doi: 10.3390/genes14040866 (PMC10137940; doi:10.3390/genes14040866)
Supplement: Supplementary file 1 [file genes-14-00866-s001.zip › genes-2303848-supplementary.xlsx]

## Sheet: Readme
Leishmania infantum (JPCM5) transcriptome, gene models and resources for an active curation of gene annotations
Esther Camacho, Sandra González-de la Fuente, Jose Carlos Solana, Laura Tabera, Fernando Carrasco-Ramiro, Begoña Aguado, Jose M. Requena

## Sheet: Transcriptome
Chromosome	Feature	Start	End	Strand	ID-T	Count (main SAS)	Alt_SAS: position (counts)	Count (main PAS)	Alt_PAS: position (counts)	Gene ID (Functional annotation)	Remarks
LinJ.01	transcript	1520	5066	-	LINF_010005000-T	270	5115(27)|2746(3)|4961(12)|4711(2)|4949(10)	2	1520(1)	LINF_010005000(Protein_of_unknown_function_(DUF2946))	PolyA_annotated_by_Isoseq_Alt_PolyA_Isoseq:1521(1)
LinJ.01	transcript	5067	7570	-	LINF_010005100-T	6	ND	ND	ND	LINF_010005100(Endonuclease/Exonuclease/phosphatase_family)	-
LinJ.01	transcript	8150	11640	-	LINF_010005200-T	136	11599(15)|11099(2)	1	ND	LINF_010005200(Kinesin-13)	PolyA_annotated_by_Isoseq
LinJ.01	transcript	11906	12886	-	LINF_010005300-T	92	12904(1)|12905(1)|12602(2)|12877(2)|12907(2)|12823(1)|12879(1)|13675(1)|13648(11)	1	ND	LINF_010005300(hypothetical_protein_-_conserved)	PolyA_annotated_by_Isoseq_Strong_Alt_SL_at_5'_added_by_Isoseq
LinJ.01	transcript	13649	17111	-	LINF_010005400-T	95	ND	ND	ND	LINF_010005400(carboxylase_-_putative)	-
LinJ.01	transcript	17112	19088	-	LINF_010005500-T	118	19059(5)|19062(3)|19031(1)	ND	ND	LINF_010005500(hypothetical_protein_-_conserved)	-
LinJ.01	transcript	19089	22020	-	LINF_010005600-T	66	21940(4)|22009(3)	ND	ND	LINF_010005600(BSD_domain_containing_protein_-_putative)	-
LinJ.01	transcript	22336	23374	-	LINF_010005700-T	62	23382(7)|23211(1)|23345(1)	1	ND	LINF_010005700(hypothetical_protein_-_conserved)	PolyA_annotated_by_Isoseq
LinJ.01	transcript	23375	25667	-	LINF_010005800-T	27	25755(12)|25654(2)|25665(1)	ND	ND	LINF_010005800(UMP-CMP_kinase_-_mitochondrial_-_putative)	-
LinJ.01	transcript	25668	27696	-	LINF_010005900-T	68	27682(4)|27644(2)	ND	ND	LINF_010005900(Glycosyl_transferase_family_11_-_putative)	-
LinJ.01	transcript	27697	29249	-	LINF_010006000-T	204	29219(5)|29292(1)	ND	ND	LINF_010006000(monothiol_glutaredoxin_-_putative)	-
LinJ.01	transcript	29250	32440	-	LINF_010006100-T	153	32437(10)|32483(1)	ND	ND	LINF_010006100(hypothetical_protein_-_conserved)	-
LinJ.01	transcript	32441	34735	-	LINF_010006200-T	77	ND	ND	ND	LINF_010006200(hypothetical_protein_-_conserved)	-
LinJ.01	transcript	34736	37218	-	LINF_010006300-T	55	37316(2)|37178(2)	ND	ND	LINF_010006300(hypothetical_protein_-_conserved)	-
LinJ.01	transcript	37579	38294	-	LINF_010006400-T	118	38339(2)|38483(3)|38176(1)	ND	ND	LINF_010006400(hypothetical_protein_-_conserved)	-
LinJ.01	transcript	38295	39335	-	LINF_010006500-T	122	39325(3)	ND	ND	LINF_010006500(LSM_domain_containing_protein_-_putative)	-
LinJ.01	transcript	39605	43541	-	LINF_010006600-T	206	43528(3)|43506(9)|43480(1)	3	ND	LINF_010006600(hypothetical_protein_-_conserved)	PolyA_annotated_by_Isoseq
LinJ.01	transcript	43949	47320	-	LINF_010006700-T	152	47324(4)|46640(6)|46585(2)|46667(1)|47287(6)|46923(4)|46929(62)	2	ND	LINF_010006700(CLC-type_chloride_channel_-_putativeGeneDB	PolyA_annotated_by_Isoseq
LinJ.01	transcript	47321	48670	-	LINF_010006800-T	185	48649(2)|48652(4)|48595(1)	ND	ND	LINF_010006800(hypothetical_protein_-_conserved)	-
LinJ.01	transcript	48671	50100	-	LINF_010006900-T	105	50086(3)	ND	ND	LINF_010006900(Low_molecular_weight_phosphotyrosine_protein_phosphatase_-_putative)	-
LinJ.01	transcript	50101	53948	-	LINF_010007000-T	73	53945(33)|53892(3)|53929(6)|53938(2)	ND	ND	LINF_010007000(UBA/TS-N_domain/CUE_domain/Domain_of_unknown_function_(DUF1771)/Smr_domain_containing_protein_-_putative)	-
LinJ.01	transcript	54441	56024	-	LINF_010007050-T	125	56003(104)|56155(3)|56049(1)|56021(1)|55899(1)|55984(9)|56505(13)|56258(2)	1	ND	unknown	PolyA_annotated_by_Isoseq
LinJ.01	transcript	56025	58500	-	LINF_010007100-T	112	58445(2)|58487(34)	ND	ND	LINF_010007100(cyclophilin_12_-_putative)	-
LinJ.01	transcript	58501	60273	-	LINF_010007150-T	41	60261(11)	ND	ND	unknown	-
LinJ.01	transcript	60274	62101	-	LINF_010007200-T	85	60812(16)|62087(3)|62095(4)|62180(10)	ND	ND	LINF_010007200(hypothetical_protein_-_conserved)	-
LinJ.01	transcript	62412	65580	-	LINF_010007300-T	69	65597(1)|65550(6)|65519(2)|65577(1)	1	ND	LINF_010007300(DNA_excision/repair_protein_SNF2_-_putative)	PolyA_annotated_by_Isoseq_Alt_PolyA_Isoseq:62418(1)
LinJ.01	transcript	65957	68961	-	LINF_010007400-T	36	68956(2)|68867(1)|68899(1)	1	ND	LINF_010007400(Right_handed_beta_helix_region/Periplasmic_copper-binding_protein_(NosD)_-_putative)	PolyA_annotated_by_Isoseq
LinJ.01	transcript	69343	71145	-	LINF_010007500-T	93	71141(8)|71108(2)|71032(1)	1	69331(1)	LINF_010007500(Calmodulin-binding_-_putative)	PolyA_annotated_by_Isoseq
LinJ.01	transcript	71412	73240	-	LINF_010007600-T	150	73216(10)|73209(2)	1	ND	LINF_010007600(thioredoxin_-_putative)	PolyA_annotated_by_Isoseq
LinJ.01	transcript	73701	75688	-	LINF_010007700-T	110	75479(1)|75450(1)|75643(1)|75534(1)|75666(4)|75632(2)|75568(2)	1	ND	LINF_010007700(pseudouridylate_synthase-like_protein)	PolyA_annotated_by_Isoseq
LinJ.01	transcript	76396	77340	-	LINF_010007800-T	124	77226(1)|77265(1)|77328(3)|77242(3)|77422(5)	1	ND	LINF_010007800(Cytochrome_c_oxidase_biogenesis_protein_Cmc1_like_-_putative)	PolyA_annotated_by_Isoseq
LinJ.01	transcript	77642	78335	-	LINF_010007900-T	730	78277(2)|78327(6)|78420(3)|78332(190)|78190(1)|78313(6)	1	ND	LINF_010007900(4F5_protein_family_-_putative)	PolyA_annotated_by_Isoseq
LinJ.01	transcript	78336	79988	-	LINF_010008000-T	177	80086(5)|80060(1)|79938(3)|80071(4)|79935(2)	ND	ND	LINF_010008000(acidocalcisomal_exopolyphosphatase_-_putative)	Alt_PolyA_Isoseq:79241(1)
LinJ.01	transcript	79989	80804	-	LINF_010008100-T	79	80791(4)|80821(40)|80778(1)	ND	ND	LINF_010008100(hypothetical_protein_-_conserved)	-
LinJ.01	transcript	81553	83064	+	LINF_010008200-T	74	82011(2)|81579(1)|81583(1)	ND	ND	LINF_010008200(poly(A)_export_protein_-_putative)	-
LinJ.01	transcript	83065	84213	+	LINF_010008300-T	35	82763(10)|83076(1)|83074(1)|83070(13)|83072(2)|83126(4)	ND	ND	LINF_010008300(hypothetical_protein_-_conserved)	-
LinJ.01	transcript	84214	85099	+	LINF_010008400-T	289	84678(3)|84245(4)|84321(1)	1	ND	LINF_010008400(Uncharacterised_protein_family_(UPF0041)_-_putative)	PolyA_annotated_by_Isoseq
LinJ.01	transcript	85528	87366	+	LINF_010008500-T	109	85555(4)	ND	ND	LINF_010008500(hypothetical_protein_-_conserved)	-
LinJ.01	transcript	87367	90896	+	LINF_010008600-T	113	87404(1)|87421(1)|87418(2)|87461(4)|87386(1)	1	ND	LINF_010008600(hypothetical_protein_-_conserved)	PolyA_annotated_by_Isoseq_Alt_PolyA_Isoseq:90893(1)
LinJ.01	transcript	91156	92354	+	LINF_010008700-T	85	91167(5)|91381(2)	ND	ND	LINF_010008700(hypothetical_protein_-_conserved)	-
LinJ.01	transcript	92355	93783	+	LINF_010008800-T	171	92548(1)|92417(10)|92436(2)|92598(1)	ND	ND	LINF_010008800(Protein_of_unknown_function_(DUF788)_-_putative)	-
LinJ.01	transcript	93784	96820	+	LINF_010008900-T	25	93805(3)|93728(1)	2	ND	LINF_010008900(Dyggve-Melchior-Clausen_syndrome_protein_-_putative)	PolyA_annotated_by_Isoseq_Alt_PolyA_Isoseq:96822(1)
LinJ.01	transcript	97161	100114	+	LINF_010009000-T	75	97199(1)|97165(14)|97169(3)|97230(1)	1	ND	LINF_010009000(hypothetical_protein_-_conserved)	PolyA_annotated_by_Isoseq_Alt_PolyA_Isoseq:100108(1)
LinJ.01	transcript	100503	102840	+	LINF_010009100-T	21	100541(3)|100535(1)	ND	ND	LINF_010009100(hypothetical_protein_-_conserved)	-
LinJ.01	transcript	102841	103989	+	LINF_010009200-T	2016	102862(8)|102785(1)|102796(1)|102799(1)|102773(3)|102857(2)|102859(7)	2	ND	LINF_010009200(ribosomal_protein_S7_-_putative)	PolyA_annotated_by_Isoseq_Alt_PolyA_Isoseq:103988(1)|103989(1)|103989(1)|103990(1)
LinJ.01	transcript	104634	105437	+	LINF_010009300-T	1929	104425(3)|104572(1)|104651(1)|104649(1)|104615(1)|104590(1)|104589(1)|104582(1)|104592(1)|104504(7)|104523(11)|104654(5)	1	ND	LINF_010009300(ribosomal_protein_S7_-_putative)	PolyA_annotated_by_Isoseq_Alt_PolyA_Isoseq:105425(1)|105435(1)|105436(1)
LinJ.01	transcript	105997	109193	+	LINF_010009400-T	18	105992(15)|105972(2)	ND	ND	LINF_010009400(Ring_finger_domain/Zn-finger_in_ubiquitin-hydrolases_and_other_protein_-_putative)	-
LinJ.01	transcript	109194	113727	+	LINF_010009500-T	168	112716(1)|109356(16)|109305(1)|112693(28)	7	113700(2)|113705(1)	LINF_010009500(Protein_of_unknown_function_(DUF791)_-_putative)	-
LinJ.01	transcript	114146	116224	+	LINF_010009600-T	302	114168(2)|114192(24)|114290(2)|114071(2)	ND	ND	LINF_010009600(nicotinamidase_-_putative)	-
LinJ.01	transcript	116225	125056	+	LINF_010009700-T	176	116478(5)|116163(2)|116245(1)|116238(1)|122195(7)|122610(3)|122207(1)|122199(1)|123619(2)|123818(1)|124865(2)|116228(2)|116233(13)|116415(3)	1	ND	LINF_010009700(conserved_protein)	PolyA_annotated_by_Isoseq_Alt_PolyA_Isoseq:125051(1)|125051(1)
LinJ.01	transcript	125622	128125	+	LINF_010009800-T	136	125781(1)|125626(2)|125631(53)|125646(6)	1	128125(1)	LINF_010009800(long-chain-fatty-acid-CoA_ligase_-_putative)	PolyA_annotated_by_Isoseq
LinJ.01	transcript	128579	130611	+	LINF_010009900-T	130	128486(7)|128536(1)|128816(1)|130132(2)|128635(82)|128680(3)|128447(21)	2	ND	LINF_010009900(beta_eliminating_lyase_-putative)	PolyA_annotated_by_Isoseq
LinJ.01	transcript	131149	134350	+	LINF_010010000-T	399	131165(1)|131174(1)|131159(5)|131011(2)|131143(1)	1	ND	LINF_010010000(long-chain-fatty-acid-CoA_ligase_-_putative)	PolyA_annotated_by_Isoseq_Alt_PolyA_Isoseq:134303(1)|134337(1)|134339(1)|134339(1)
LinJ.01	transcript	134753	139097	+	LINF_010010100-T	137	134781(1)	1	ND	LINF_010010100(long-chain-fatty-acid-CoA_ligase_-_putative)	PolyA_annotated_by_Isoseq_Alt_PolyA_Isoseq:139093(1)
LinJ.01	transcript	139825	141283	+	LINF_010010200-T	179	139996(2)|139867(1)	ND	ND	LINF_010010200(fatty_acyl_CoA_synthetase_2_-_putative)	-
LinJ.01	transcript	141284	145240	+	LINF_010010300-T	702	141287(1)|145043(13)|141350(7)|141288(62)|141291(2)	1	ND	LINF_010010300(long-chain-fatty-acid-CoA_ligase_-_putative)	PolyA_annotated_by_Isoseq_Alt_PolyA_Isoseq:145227(1)|145232(1)
LinJ.01	transcript	145613	146868	+	LINF_010010350-T	175	145540(8)|145625(7)	ND	ND	unknown	-
LinJ.01	transcript	146869	152404	+	LINF_010010400-T	42	146845(12)	1	ND	LINF_010010400(long-chain-fatty-acid-CoA_ligase_-_putative)	PolyA_annotated_by_Isoseq_Alt_PolyA_Isoseq:152400(1)|152403(1)
LinJ.01	transcript	152912	156117	+	LINF_010010500-T	145	152928(2)|152843(1)|152854(1)|152653(2)|152799(4)|152858(4)	1	ND	LINF_010010500(hypothetical_protein_-_conserved)	PolyA_annotated_by_Isoseq_Alt_PolyA_Isoseq:156114(1)|156115(1)
LinJ.01	transcript	156521	158257	+	LINF_010010600-T	157	156531(7)|156582(1)	1	ND	LINF_010010600(hypothetical_protein_-_conserved)	PolyA_annotated_by_Isoseq
LinJ.01	transcript	158653	160877	+	LINF_010010700-T	57	158735(1)|158856(1)|158730(4)|158657(46)|158872(1)	3	ND	LINF_010010700(pre-mRNA_processing_factor_3_(PRP3)/Protein_of_unknown_function_(DUF1115)_-_putative)	PolyA_annotated_by_Isoseq
LinJ.01	transcript	161160	162725	+	LINF_010010800-T	199	161195(2)|161202(38)|161207(48)	ND	ND	LINF_010010800(tricarboxylate_carrier_-_putative)	-
LinJ.01	transcript	162726	166279	+	LINF_010010900-T	66	162723(11)|162757(3)	1	ND	LINF_010010900(hypothetical_protein_-_conserved)	PolyA_annotated_by_Isoseq
LinJ.01	transcript	166560	168369	+	LINF_010011000-T	64	166590(2)|166697(1)|166572(1)	3	ND	LINF_010011000(KREL1)	PolyA_annotated_by_Isoseq
LinJ.01	transcript	168829	175105	+	LINF_010011100-T	22	168832(5)|168914(18)|168950(1)	ND	ND	LINF_010011100(Rab-GTPase-TBC_domain_containing_protein_-_putative)	-
LinJ.01	transcript	175106	176436	+	LINF_010011200-T	52	175111(5)|175123(2)	1	ND	LINF_010011200(DNA-damage_inducible_protein_DDI1-like_protein)	PolyA_annotated_by_Isoseq
LinJ.01	transcript	176698	179508	+	LINF_010011300-T	331	176702(34)|176779(2)|176699(1)	1	ND	LINF_010011300(hypothetical_protein_-_conserved)	PolyA_annotated_by_Isoseq_Alt_PolyA_Isoseq:179502(1)
LinJ.01	transcript	179904	184402	+	LINF_010011400-T	260	179947(3)|179488(2)|179948(1)	1	ND	LINF_010011400(hypothetical_protein_-_conserved)	-
LinJ.01	transcript	184655	188911	+	LINF_010011500-T	214	184675(4)|184679(2)|184622(7)|184626(7)|184666(58)	ND	ND	LINF_010011500(HSP70.a)	-
LinJ.01	transcript	188912	190972	+	LINF_010011600-T	149	188930(1)|188861(1)|188906(9)|188921(37)|188901(1)	1	ND	LINF_010011600(metallo-peptidase_-_Clan_ME_-_Family_M16)	PolyA_annotated_by_Isoseq
LinJ.01	transcript	191436	196927	+	LINF_010011700-T	92	191345(12)|191455(5)	1	ND	LINF_010011700(hypothetical_protein_-_conserved)	PolyA_annotated_by_Isoseq_Alt_PolyA_Isoseq:196910(1)
LinJ.01	transcript	197188	200589	+	LINF_010011800-T	67	197454(5)|197518(4)|197396(1)	ND	ND	LINF_010011800(hypothetical_protein_-_conserved)	-
LinJ.01	transcript	200590	201579	+	LINF_010011850-T	128	ND	ND	ND	unknown	-
LinJ.01	transcript	201580	206646	+	LINF_010011900-T	71	201625(2)|201642(2)|201774(1)	ND	ND	LINF_010011900(hypothetical_protein_-_conserved)	-
LinJ.01	transcript	206647	208295	+	LINF_010012000-T	147	206736(1)|206775(1)|207789(5)|207801(1)|206549(3)|206751(5)|206665(8)	1	ND	LINF_010012000(PLAC8_family_-_putative)	PolyA_annotated_by_Isoseq
LinJ.01	transcript	208560	209732	+	LINF_010012050-T	111	208555(24)	ND	ND	unknown	-
LinJ.01	transcript	209733	213154	+	LINF_010012100-T	50	209777(2)|212405(6)	ND	ND	LINF_010012100(PLAC8_family_-_putative)	-
LinJ.01	transcript	213155	215596	+	LINF_010012200-T	57	213160(29)|213284(2)|213186(1)	1	ND	LINF_010012200(ubiquitin_activating_enzyme_-_putative)	PolyA_annotated_by_Isoseq
LinJ.01	transcript	215890	221591	+	LINF_010012300-T	20	215910(1)	ND	ND	LINF_010012300(hypothetical_protein_-_conserved)	-
LinJ.01	transcript	221592	229626	+	LINF_010012400-T	28	221601(11)|221616(3)	ND	ND	LINF_010012400(Meckel_syndrome_type_6_protein_-_putative)	-
LinJ.01	transcript	229627	232790	+	LINF_010012500-T	61	229655(11)|229553(1)|232710(2)	1	ND	LINF_010012500(hypothetical_protein_-_conserved)	PolyA_annotated_by_Isoseq
LinJ.01	transcript	233333	237961	+	LINF_010012600-T	50	233558(1)|233418(1)	1	ND	LINF_010012600(protein_kinase_-_putative)	PolyA_annotated_by_Isoseq_Alt_PolyA_Isoseq:237953(1)|237954(1)|237957(1)
LinJ.01	transcript	238275	240058	+	LINF_010012700-T	48	238245(21)|238248(9)	ND	ND	LINF_010012700(hypothetical_protein_-_conserved)	-
LinJ.01	transcript	240059	243014	+	LINF_010012800-T	1663	240035(3)|240081(1)|242729(2)|240016(2)|240079(22)|240051(18)	2	ND	LINF_010012800(eukaryotic_initiation_factor_4a_-_putative)	PolyA_annotated_by_Isoseq_Alt_PolyA_Isoseq:243004(1)|243012(1)|243013(1)|243014(1)|243014(2)
LinJ.01	transcript	243346	246154	+	LINF_010012900-T	1673	243366(30)|243303(1)|243322(4)|243431(2)|243338(13)	1	246157(1)	LINF_010012900(eukaryotic_initiation_factor_4a_-_putative)	PolyA_annotated_by_Isoseq
LinJ.01	transcript	246572	248649	+	LINF_010013000-T	85	246653(1)|246539(67)|246663(1)|246603(1)	1	ND	LINF_010013000(hypothetical_protein_-_conserved)	PolyA_annotated_by_Isoseq
LinJ.01	transcript	249181	250432	+	LINF_010013050-T	176	249140(1)|249269(1)|249217(12)|249162(3)|249237(3)	ND	ND	unknown	-
LinJ.01	transcript	250433	252490	+	LINF_010013100-T	69	250511(1)	ND	ND	LINF_010013100(hypothetical_protein_-_conserved)	-
LinJ.01	transcript	252491	257497	+	LINF_010013200-T	52	252407(1)|252458(1)|252404(1)|252780(1)|252535(1)|252429(2)|252497(4)|252506(1)	1	ND	LINF_010013200(calcium/potassium_channel_(CAKC)_-_putative)	PolyA_annotated_by_Isoseq_Alt_PolyA_Isoseq:257490(1)|257493(1)|257497(1)
LinJ.01	transcript	257774	261666	+	LINF_010013300-T	41	257765(5)|257865(3)	1	ND	LINF_010013300(potassium_channel_subunit-like_protein)	PolyA_annotated_by_Isoseq
LinJ.01	transcript	262069	262979	+	LINF_010013350-T	49	262070(2)|262068(1)	ND	ND	unknown	-
LinJ.01	transcript	262980	266041	+	LINF_010013400-T	13	262934(1)|263094(1)	1	ND	LINF_010013400(peptidyl_dipeptidase,_putative)	PolyA_annotated_by_Isoseq
LinJ.01	transcript	276453	277742	+	LINF_010013450-T	8	276308(7)|276468(6)|272301(1)|272276(1)	1	277762(1)	unknown	PolyA_annotated_by_Isoseq_Strong_Alt_SL_at_5'_added_by_Isoseq
LinJ.02	transcript	779	1740	-	LINF_010004900-T	9	ND	ND	ND	unknown	-
LinJ.02	transcript	1741	6104	-	LINF_020005000-T	36	2233(2)|5886(1)	ND	ND	LINF_020005000(phosphoglycan_beta_1,3_galactosyltransferase_6)	-
LinJ.02	transcript	6321	7268	-	LINF_020005050-T	140	7016(1)|7248(2)	1	ND	unknown	PolyA_annotated_by_Isoseq_Alt_PolyA_Isoseq:6325(1)
LinJ.02	transcript	7586	8131	-	LINF_020005100-T	6863	8044(4)|8055(4)|8130(1)|7275(20)|7357(6)|8020(1)	2	ND	LINF_020005100(histone_H4)	PolyA_annotated_by_Isoseq_Alt_PolyA_Isoseq:7586(1)|7621(1)
LinJ.02	transcript	8608	9796	-	LINF_020005200-T	12	8176(1)|8179(1)|8203(3)|8206(1)|8307(69)|9793(1)|8142(3)|8147(1)|8153(4)	1	ND	LINF_020005200(tagatose-6-phosphate_kinase-like_protein)	PolyA_annotated_by_Isoseq
LinJ.02	transcript	10332	12689	-	LINF_020005300-T	221	12601(1)|12665(6)|12678(50)|12687(8)|9908(3)|9966(2)|12552(1)	1	ND	LINF_020005300(aminopeptidase_P1_-_putative)	PolyA_annotated_by_Isoseq_Alt_PolyA_Isoseq:10341(1)|10342(1)|10343(1)|10344(1)|10353(1)
LinJ.02	transcript	12905	13586	-	LINF_020005330-T	250	13584(1)|12851(1)|12857(3)|12864(10)|12866(1)|12870(20)|12884(50)|13397(2)|13402(4)|13517(1)|13540(1)|13545(1)|12755(3)|13561(5)|12805(1)|13572(17)|12813(4)	1	ND	unknown	PolyA_annotated_by_Isoseq
LinJ.02	transcript	13587	15735	-	LINF_020005360-T	240	13659(3)	ND	ND	unknown	-
LinJ.02	transcript	16154	18430	-	LINF_020005400-T	487	15792(1)|17139(1)|18381(24)	1	ND	LINF_020005400(cytochrome_b-domain_protein_-_putative)	PolyA_annotated_by_Isoseq
LinJ.02	transcript	18431	19613	-	LINF_020005500-T	189	19436(2)|19579(6)	ND	ND	LINF_020005500(hypothetical_protein_-_conserved)	-
LinJ.02	transcript	19879	21341	-	LINF_020005600-T	186	21259(1)|21266(16)	1	ND	LINF_020005600(hypothetical_protein_-_conserved)	PolyA_annotated_by_Isoseq
LinJ.02	transcript	21342	22631	-	LINF_020005650-T	74	21760(3)|21833(1)|22269(81)|22302(7)|22578(1)|22613(3)|21346(9)|21363(1)|21419(2)	ND	ND	unknown	-
LinJ.02	transcript	23028	26816	-	LINF_020005700-T	111	22733(3)|26723(7)|26800(11)	1	ND	LINF_020005700(hypothetical_protein_-_conserved)	PolyA_annotated_by_Isoseq
LinJ.02	transcript	27302	28840	-	LINF_020005800-T	33	28795(1)|28802(2)|28818(14)|26822(2)|28728(1)|28744(1)	1	ND	LINF_020005800(hypothetical_protein_-_conserved)	PolyA_annotated_by_Isoseq
LinJ.02	transcript	28841	31417	-	LINF_020005900-T	224	29008(24)|29931(1)|31391(1)|31397(47)|28853(15)|28990(1)|29005(7)	ND	ND	LINF_020005900(hypothetical_protein_-_conserved)	-
LinJ.02	transcript	31963	37571	-	LINF_020006000-T	243	32005(2)|32046(32)|32082(4)|33189(2)|33192(4)|33320(1)|37001(1)|37493(3)|37538(2)|31469(2)|31513(1)|31540(2)	1	ND	LINF_020006000(hypothetical_protein_-_conserved)	PolyA_annotated_by_Isoseq
LinJ.02	transcript	38151	43493	-	LINF_020006100-T	115	42419(3)|43220(1)|43249(13)|43467(1)|43485(19)|37908(2)|37911(1)|42381(1)	1	37873(1)	LINF_020006100(tRNA_exportin_-_putative)	PolyA_annotated_by_Isoseq
LinJ.02	transcript	43852	59488	-	LINF_020006200-T	42	59467(1)|59484(26)	2	ND	LINF_020006200(phosphatidylinositol_kinase_related_protein_-_putative)	PolyA_annotated_by_Isoseq_Alt_PolyA_Isoseq:43916(2)|43850(1)|43905(1)|43916(1)
LinJ.02	transcript	59774	61241	-	LINF_020006300-T	591	60157(18)|61167(1)|61228(7)	ND	ND	LINF_020006300(Zinc-finger_of_C2H2_type_-_putative)	-
LinJ.02	transcript	61471	65418	-	LINF_020006400-T	134	65135(1)|65191(1)|65391(4)	2	ND	LINF_020006400(Ankyrin_repeats_(many_copies)/Ankyrin_repeats_(3_copies)/Zinc_finger_-_C3HC4_type_(RING_finger)_containing_protein_-_putativ)	PolyA_annotated_by_Isoseq_Alt_PolyA_Isoseq:61471(1)|61473(1)
LinJ.02	transcript	65918	72627	-	LINF_020006500-T	120	65543(1)|72479(4)	3	ND	LINF_020006500(Vps51/Vps67_-_putative)	PolyA_annotated_by_Isoseq_Alt_PolyA_Isoseq:65917(1)|65918(1)|65919(1)
LinJ.02	transcript	73083	83537	-	LINF_020006700-T	57	83438(15)|73686(33)|83473(15)|73699(2)|73831(1)|74478(5)|74687(1)|75492(1)|75973(3)|76156(1)|76215(2)|76683(1)|76803(2)|73675(5)|82352(1)|73677(1)|82355(58)|73684(1)	2	ND	LINF_020006700(phosphoglycan_beta_1_-3_galactosyltransferase)	PolyA_annotated_by_Isoseq_Alt_PolyA_Isoseq:73085(1)|73089(1)|82637(1)
LinJ.02	transcript	83538	85269	-	LINF_020006750-T	789	84417(2)|84456(4)|85161(11)|85218(14)|85268(1)|83875(1)|83970(1)|84136(1)	ND	ND	unknown	-
LinJ.02	transcript	85656	89327	-	LINF_020006800-T	102	89170(1)|89290(12)	1	ND	LINF_020006800(phosphoglycan_beta_1_-3_galactosyltransferase)	PolyA_annotated_by_Isoseq_Alt_PolyA_Isoseq:85662(1)
LinJ.02	transcript	89585	93609	-	LINF_020006900-T	169	93548(13)	2	ND	LINF_020006900(phosphoglycan_beta_1_-3_galactosyltransferase)	PolyA_annotated_by_Isoseq_Alt_PolyA_Isoseq:89593(2)|89593(1)|89595(1)
LinJ.02	transcript	93941	102762	-	LINF_020007000-T	375	97490(3)|97495(1)|97516(1)|97521(14)|97533(31)|97581(2)|98155(2)|102571(26)|102725(75)|102737(1)|93726(8)|97379(3)|97459(1)	2	ND	LINF_020007000(phosphoglycan_beta_1_-3_galactosyltransferase)	PolyA_annotated_by_Isoseq_Alt_PolyA_Isoseq:93915(1)|93931(1)|93940(1)|93941(1)|93941(1)|93943(1)|97847(1)|97848(1)|97846(3)
LinJ.02	transcript	103027	108691	-	LINF_020007100-T	313	107740(5)|107771(1)|108437(8)|108622(8)|102826(1)|106518(1)|107657(10)	2	ND	LINF_020007100(phosphoglycan_beta_1_-3_galactosyltransferase)	PolyA_annotated_by_Isoseq_Alt_PolyA_Isoseq:103030(1)|103820(1)
LinJ.02	transcript	109284	113201	-	LINF_020007200-T	277	109515(2)|109585(2)|113151(4)|113184(41)|108701(1)|109422(1)|109490(6)	1	ND	LINF_020007200(phosphoglycan_beta_1_-2_arabinosyltransferase)	PolyA_annotated_by_Isoseq
LinJ.02	transcript	113450	118564	-	LINF_020007300-T	198	118513(3)|118548(6)|118551(71)|117544(1)|118460(1)|118466(2)	1	ND	LINF_020007300(phosphoglycan_beta_1_-3_galactosyltransferase)	PolyA_annotated_by_Isoseq
LinJ.02	transcript	118715	122803	-	LINF_020007400-T	119	122691(1)|122794(29)	1	ND	LINF_020007400(Glycosyltransferase_(GlcNAc)_-_putative)	PolyA_annotated_by_Isoseq_Alt_PolyA_Isoseq:118886(1)|118892(1)
LinJ.02	transcript	122804	127826	-	LINF_020007500-T	141	127824(8)|127730(13)|127797(1)|127803(58)	ND	ND	LINF_020007500(hypothetical_protein_-_conserved)	-
LinJ.02	transcript	127827	130258	-	LINF_020007600-T	308	127968(1)|130154(13)|130223(1)|127866(1)|127910(79)|127942(1)	ND	ND	LINF_020007600(small_GTP_binding_protein_rab6-like_protein)	-
LinJ.02	transcript	130849	132129	-	LINF_020007700-T	613	132094(14)|132101(1)|132102(176)	1	ND	LINF_020007700(hypothetical_protein_-_conserved)	-
LinJ.02	transcript	132130	134402	-	LINF_020007800-T	260	132184(3)|132188(2)|132194(22)|132195(2)|132209(8)|132223(2)|132240(5)|132241(1)|134292(6)|134366(9)|134372(4)|132159(4)|132162(1)|132176(2)	ND	ND	LINF_020007800(hypothetical_protein_-_conserved)	-
LinJ.02	transcript	134723	136909	-	LINF_020007900-T	213	136905(33)	1	ND	LINF_020007900(NIMA/Nek_Serine/threonine-protein_kinase_family_-_putative)	PolyA_annotated_by_Isoseq
LinJ.02	transcript	137296	139716	-	LINF_020007950-T	12	ND	1	ND	unknown	PolyA_annotated_by_Isoseq_Alt_PolyA_Isoseq:137313(1)|137314(1)|137316(1)
LinJ.02	transcript	139717	150152	-	LINF_020008000-T	158	150000(2)|150094(2)|150119(12)|146172(1)|149619(9)|149812(1)	ND	ND	LINF_020008000(ATP-binding_cassette_subfamily_A_-_member_1_-_putative)	-
LinJ.02	transcript	150375	155425	-	LINF_020008100-T	514	155353(78)|152179(45)|152236(130)|152286(5)|152462(1)|152668(3)|152688(2)|152721(37)|152794(2)|152898(1)|152957(1)|155228(1)|152119(1)|155237(20)|152133(2)|155336(7)|152166(4)	2	ND	LINF_020008100(Soluble_NSF_attachment_protein_-_SNAP_-_putative)	PolyA_annotated_by_Isoseq_Alt_PolyA_Isoseq:150382(2)|150375(1)|150377(1)|150382(1)|150383(1)
LinJ.02	transcript	156016	157390	-	LINF_020008200-T	221	ND	1	ND	LINF_020008200(RNase_PH-like_protein_-_putative)	PolyA_annotated_by_Isoseq
LinJ.02	transcript	157808	163020	-	LINF_020008300-T	45	162768(1)|162970(1)|162979(1)|157431(1)|157448(1)|157482(1)	1	ND	LINF_020008300(glycosyl_transferase_-_putative)	PolyA_annotated_by_Isoseq_Alt_PolyA_Isoseq:157809(1)
LinJ.02	transcript	163021	166902	-	LINF_020008400-T	75	163419(2)|166896(2)|166899(6)|163031(1)|163306(1)|163391(23)	ND	ND	LINF_020008400(EamA-like_transporter_family/Triose-phosphate_Transporter_family/UAA_transporter_family_-_putative)	-
LinJ.02	transcript	167383	171053	-	LINF_020008500-T	99	170612(37)|170630(4)|170981(1)|171038(14)|166910(3)|166952(67)|169280(1)	1	ND	LINF_020008500(hypothetical_protein_-_conserved)	PolyA_annotated_by_Isoseq
LinJ.02	transcript	171054	174076	-	LINF_020008600-T	566	173957(1)|173966(2)|173978(29)|174072(22)|171097(4)|171123(6)|171174(1)	ND	ND	LINF_020008600(casein_kinase_II_-_alpha_chain_-_putative)	-
LinJ.02	transcript	174442	177661	-	LINF_020008700-T	17	177573(1)|177443(1)|177555(2)|177570(11)	3	ND	LINF_020008700(proteasome_regulatory_non-ATPase_subunit_6_-_putative)	PolyA_annotated_by_Isoseq_Alt_PolyA_Isoseq:174422(1)|174440(1)|174441(1)|174442(1)|174524(1)|174540(1)
LinJ.02	transcript	177891	179743	-	LINF_020008800-T	143	179739(2)|179741(6)|179668(1)|179707(1)|179724(42)	ND	ND	LINF_020008800(FtsJ-like_methyltransferase_-_putative)	-
LinJ.02	transcript	180305	181998	-	LINF_020008900-T	233	179948(2)|180021(13)|181681(1)|181881(5)|181949(22)|181974(23)|181985(9)|179763(1)|179767(1)|179783(1)	1	ND	LINF_020008900(ubiquitin-conjugating_enzyme_E2_-_putative)	PolyA_annotated_by_Isoseq_Alt_PolyA_Isoseq:180308(1)|180309(1)|180314(1)
LinJ.02	transcript	182217	185863	-	LINF_020009100-T	92	185860(1)	1	ND	LINF_020009100(Mitochondrial_protein_81)	PolyA_annotated_by_Isoseq_Alt_PolyA_Isoseq:182219(1)|182386(1)
LinJ.02	transcript	186297	192262	-	LINF_020009200-T	353	187703(2)|187777(7)|187826(1)|187836(3)|191639(2)|191668(2)|192108(26)|192222(16)|187344(1)|187354(123)|187462(4)	1	ND	LINF_020009200(hypothetical_protein_-_conserved)	PolyA_annotated_by_Isoseq_Alt_PolyA_Isoseq:186315(1)
LinJ.02	transcript	192603	194854	-	LINF_020009250-T	110	192298(1)|192317(5)	1	ND	unknown	PolyA_annotated_by_Isoseq_Alt_PolyA_Isoseq:192969(1)
LinJ.02	transcript	194855	196593	-	LINF_020009300-T	161	194933(1)|195017(3)|196485(1)|196488(3)|194879(1)|194895(1)|194914(1)	ND	ND	LINF_020009300(serine_peptidase_-_Clan_S-_-_family_S54_-_putative)	-
LinJ.02	transcript	196594	201033	-	LINF_020009400-T	121	197324(1)|200869(1)|200985(1)|201008(1)|201020(14)|196624(38)|197174(2)|197289(8)	ND	ND	LINF_020009400(unknown)	-
LinJ.02	transcript	201034	203691	-	LINF_020009700-T	974	203643(13)|203688(8)|203690(1)|202424(5)|202566(6)|203574(2)	ND	ND	LINF_020009700(voltage-dependent_anion-selective_channel_-_putative)	-
LinJ.02	transcript	203692	208755	-	LINF_020009800-T	2541	204560(3)|205112(22)|205191(1)|205997(2)|206018(2)|206034(18)|206296(5)|206333(1)|206525(2)|206685(3)|208616(6)|203710(10)|204376(2)|204402(58)	ND	ND	LINF_020009800(voltage-dependent_anion-selective_channel_-_putative)	-
LinJ.02	transcript	209036	220719	-	LINF_020009900-T	99	220705(4)	1	ND	LINF_020009900(hypothetical_protein_-_conserved)	PolyA_annotated_by_Isoseq_Alt_PolyA_Isoseq:209185(1)|209284(1)
LinJ.02	transcript	221141	222954	-	LINF_020010000-T	275	222908(13)|222925(4)|222950(25)	1	ND	LINF_020010000(hypothetical_protein_-_conserved)	PolyA_annotated_by_Isoseq
LinJ.02	transcript	223391	227519	-	LINF_020010100-T	69	227340(4)|227472(15)|227517(1)	1	ND	LINF_020010100(hypothetical_protein_-_conserved)	-
LinJ.02	transcript	227520	230902	-	LINF_020010200-T	182	230876(19)|227633(8)|230779(10)|230860(2)	ND	ND	LINF_020010200(glycerate_kinase_-_putative)	-
LinJ.02	transcript	230903	232867	-	LINF_020010300-T	26	232659(12)|232736(3)|232784(1)|232787(21)|232790(21)|232855(1)|232504(6)|232516(2)|232607(2)	ND	ND	LINF_020010300(hypothetical_protein_-_conserved)	-
LinJ.02	transcript	233255	242083	-	LINF_020010400-T	203	241872(1)|241971(6)|242074(39)|240849(5)|240928(1)|241157(1)|233398(6)	2	ND	LINF_020010400(hypothetical_protein_-_conserved)	PolyA_annotated_by_Isoseq_Alt_PolyA_Isoseq:233255(2)|233243(1)|233254(1)|233256(1)|233257(1)|233263(1)
LinJ.02	transcript	242646	244076	-	LINF_020010550-T	555	242141(1)|242640(14)|242660(43)	1	ND	unknown	PolyA_annotated_by_Isoseq_Alt_PolyA_Isoseq:242659(1)
LinJ.02	transcript	244466	249828	-	LINF_020010600-T	156	245521(1)|245607(6)|245697(6)|245929(1)|245949(6)|245965(2)|249367(2)|249412(6)|249476(65)|249809(3)|249818(42)|244458(5)|244860(2)|245398(9)	1	ND	LINF_020010600(hypothetical_protein_-_conserved)	PolyA_annotated_by_Isoseq_Alt_PolyA_Isoseq:244474(1)
LinJ.02	transcript	250257	252724	-	LINF_020010700-T	317	252688(7)|252718(81)|252170(1)|252626(1)|252680(1)	1	ND	LINF_020010700(hypothetical_protein_-_conserved)	PolyA_annotated_by_Isoseq_Alt_PolyA_Isoseq:250274(1)|250277(1)
LinJ.02	transcript	253049	254796	-	LINF_020010800-T	1358	253030(1)|253044(11)|254624(1)|254632(1)|254636(1)|254738(2)|254749(1)|254751(62)|254774(422)|252903(1)|252980(1)|252989(5)	2	ND	LINF_020010800(hypothetical_protein_-_conserved)	PolyA_annotated_by_Isoseq_Alt_PolyA_Isoseq:253048(1)|253049(1)|253056(1)|253063(1)|253070(1)|253077(1)
LinJ.02	transcript	255251	258397	-	LINF_020010900-T	229	258387(10)|258257(3)|258267(1)|258291(2)	1	ND	LINF_020010900(hypothetical_protein_-_conserved)	PolyA_annotated_by_Isoseq
LinJ.02	transcript	258732	266421	-	LINF_020011000-T	112	260888(8)|260923(1)|260955(3)|261010(1)|261028(6)|261104(1)|266406(11)|259743(19)|259771(1)|259836(1)	1	ND	LINF_020011000(protein_kinase_-_putative)	PolyA_annotated_by_Isoseq_Alt_PolyA_Isoseq:258737(1)
LinJ.02	transcript	266730	267914	-	LINF_020011030-T	ND	ND	ND	ND	unknown	-
LinJ.02	transcript	296339	298096	+	LINF_020011060-T	ND	ND	ND	ND	unknown	-
LinJ.02	transcript	298097	309975	+	LINF_020011100-T	56	301881(2)|301892(2)|298111(5)|298094(6)|298494(3)	2	ND	LINF_020011100(hypothetical_protein_-_conserved)	PolyA_annotated_by_Isoseq_Alt_PolyA_Isoseq:309913(1)|309932(1)|309932(1)|309974(1)|309974(1)|309975(1)|309975(1)|309981(1)
LinJ.02	transcript	310376	312430	+	LINF_020011200-T	3	310468(1)	1	ND	LINF_020011200(TPR_repeat/Tetratricopeptide_repeat_-_putative)	PolyA_annotated_by_Isoseq
LinJ.02	transcript	312894	314773	+	LINF_020011300-T	84	312916(12)|312945(1)	1	ND	LINF_020011300(ARP2/3_complex_subunit_-_putative)	PolyA_annotated_by_Isoseq_Alt_PolyA_Isoseq:314769(1)
LinJ.02	transcript	315002	316705	+	LINF_020011400-T	415	315112(14)|315004(4)|315000(1)	2	ND	LINF_020011400(hypothetical_protein_-_conserved)	PolyA_annotated_by_Isoseq
LinJ.02	transcript	317237	319831	+	LINF_020011500-T	124	317276(1)|317213(1)|317191(2)|317168(3)|317302(2)	ND	ND	LINF_020011500(hypothetical_protein_-_conserved)	-
LinJ.02	transcript	319832	323148	+	LINF_020011600-T	62	320055(2)|319887(1)	1	ND	LINF_020011600(gamma-glutamyl_phosphate_reductase-like_protein)	PolyA_annotated_by_Isoseq_Alt_PolyA_Isoseq:322946(1)
LinJ.02	transcript	323340	327844	+	LINF_020011700-T	23	323345(2)|323495(18)|323323(2)	2	ND	LINF_020011700(hypothetical_protein_-_conserved)	PolyA_annotated_by_Isoseq
LinJ.02	transcript	328176	329634	+	LINF_020011800-T	223	328164(1)|328202(5)|328275(6)|328181(38)	1	ND	LINF_020011800(hypothetical_protein_-_conserved)	PolyA_annotated_by_Isoseq
LinJ.02	transcript	329971	333333	+	LINF_020011900-T	120	330110(1)|329960(9)|330033(86)|330191(3)	1	ND	LINF_020011900(Nop14-like_family_-_putative)	PolyA_annotated_by_Isoseq
LinJ.02	transcript	333679	335712	+	LINF_020012000-T	561	333541(4)|333688(77)|333634(1)|335438(33)|335446(15)|335463(20)|335507(1)|333720(9)|333737(12)|333536(3)	1	ND	LINF_020012000(mitochondrial_carrier_protein_-_putative)	PolyA_annotated_by_Isoseq
LinJ.02	transcript	335966	337755	+	LINF_020012100-T	218	335970(54)|335978(11)|335604(26)|336023(1)|336145(1)|336003(6)|335480(3)|335578(2)	1	ND	LINF_020012100(hypothetical_protein)	PolyA_annotated_by_Isoseq_Alt_PolyA_Isoseq:337750(1)|337755(1)
LinJ.02	transcript	338162	339982	+	LINF_020012200-T	116	338224(1)|338183(1)|338247(1)	5	ND	LINF_020012200(hypothetical_protein_-_conserved)	PolyA_annotated_by_Isoseq
LinJ.02	transcript	340328	344214	+	LINF_020012300-T	137	340388(25)|340349(4)|340455(1)	1	ND	LINF_020012300(hypothetical_protein_-_conserved)	PolyA_annotated_by_Isoseq_Alt_PolyA_Isoseq:344210(1)|344211(1)
LinJ.02	transcript	344576	347925	+	LINF_020012400-T	186	344630(1)|344682(11)|344628(30)|344697(1)	1	ND	LINF_020012400(ATP-dependent_Clp_protease_subunit,_heat_shock_protein_78_(HSP78))	-
LinJ.02	transcript	348381	349522	+	LINF_020012430-T	63	348436(3)|348431(1)	ND	ND	LINF_020012430(hypothetical_protein,_unknown_function)	-
LinJ.02	transcript	349523	350500	+	LINF_020012460-T	5	349187(2)|349447(2)|349533(1)	ND	ND	LINF_020012460(dehydrogenase/oxidoreductase-like_protein)	-
LinJ.02	transcript	350501	353147	+	LINF_020012480-T	8	350612(4)|350811(5)|350764(1)	ND	ND	unknown	-
LinJ.02	transcript	353148	356296	+	LINF_020012500-T	188	353083(1)|353220(1)|353229(6)|353063(2)|353131(2)|356013(3)	ND	ND	LINF_020012500(unknown)	PolyA_annotated_by_Isoseq_Alt_PolyA_Isoseq:356178(1)|356183(1)|356185(2)_Alternative_strong_SAS
LinJ.03	transcript	601	4193	-	LINF_030005000-T	23	4180(1)	ND	ND	LINF_030005000(Leucine_rich_repeat/Leucine_Rich_Repeat_-_putative)	-
LinJ.03	transcript	5467	6705	+	LINF_030005100-T	57	5516(3)|5500(3)|5469(1)	ND	ND	LINF_030005100(hypothetical_protein_-_conserved)	-
LinJ.03	transcript	6861	8830	+	LINF_030005200-T	101	6954(1)|6957(5)|6888(15)|6895(4)	1	ND	LINF_030005200(D-3-phosphoglycerate_dehydrogenase-like_protein)	PolyA_annotated_by_Isoseq_Alt_PolyA_Isoseq:8339(1)
LinJ.03	transcript	9109	12970	+	LINF_030005300-T	51	9213(2)|9081(25)|9085(30)|9112(1)|9196(1)|12626(5)|9184(7)|9121(4)|9115(5)	1	ND	LINF_030005300(2-aminoethylphosphonate	PolyA_annotated_by_Isoseq_Alt_PolyA_Isoseq:12958(1)|12960(1)
LinJ.03	transcript	13279	14803	+	LINF_030005400-T	77	13376(1)|13356(1)|13148(3)|13305(4)|13292(12)	ND	ND	LINF_030005400(Met-10+_like-protein/Methyltransferase_small_domain/Methyltransferase_domain_containing_protein_-_putative)	-
LinJ.03	transcript	15188	18154	+	LINF_030005500-T	46	15068(2)|15165(1)	ND	ND	LINF_030005500(hypothetical_protein_-_conserved)	-
LinJ.03	transcript	18155	21452	+	LINF_030005600-T	85	18228(1)|18204(33)|18108(83)|18248(1)	ND	ND	LINF_030005600(glycerol-3-phosphate_acyl_transferase)	-
LinJ.03	transcript	21453	23705	+	LINF_030005700-T	54	21726(2)|21460(1)|21477(1)|21664(3)|21706(15)|21458(19)	1	ND	LINF_030005700(DNA_primase_large_subunit_-_putative)	PolyA_annotated_by_Isoseq
LinJ.03	transcript	24583	25925	+	LINF_030005800-T	171	24593(14)|24596(1)	1	ND	LINF_030005800(cytochrome_c_oxidase_assembly_protein_-_putative)	PolyA_annotated_by_Isoseq
LinJ.03	transcript	26567	29731	+	LINF_030005900-T	43	26115(5)|26631(2)|26302(3)	1	ND	LINF_030005900(hypothetical_protein_-_conserved)	PolyA_annotated_by_Isoseq
LinJ.03	transcript	29874	33706	+	LINF_030006000-T	54	29915(1)|29950(1)|29909(1)|30276(2)|29902(20)|29784(4)	ND	ND	LINF_030006000(Leucine_Rich_Repeat_-_putative)	-
LinJ.03	transcript	33707	34748	+	LINF_030006100-T	135	33788(42)|33675(1)|33812(8)|33725(16)|33729(12)	1	34748(1)	LINF_030006100(acetyltransferase_-_putative)	PolyA_annotated_by_Isoseq
LinJ.03	transcript	35163	36797	+	LINF_030006200-T	256	35089(1)|35139(1)	ND	ND	LINF_030006200(hypothetical_protein_-_conserved)	-
LinJ.03	transcript	36798	38556	+	LINF_030006300-T	221	36820(11)|36829(1)	ND	ND	LINF_030006300(mitoribosomal_protein_mL53)	-
LinJ.03	transcript	38557	41797	+	LINF_030006400-T	41	38604(1)|38683(1)	ND	ND	LINF_030006400(ATP-binding_cassette_protein_subfamily_F_-_member_1_-_putative)	-
LinJ.03	transcript	41798	42933	+	LINF_030006500-T	83	41802(6)|41625(3)|41643(5)|41673(3)	ND	ND	LINF_030006500(hypothetical_protein_-_conserved)	-
LinJ.03	transcript	42934	45571	+	LINF_030006600-T	29	42937(1)|42942(13)|42875(1)|42953(1)	ND	ND	LINF_030006600(zinc-finger_of_acetyl-transferase_ESCO_-_putative)	-
LinJ.03	transcript	45572	47847	+	LINF_030006700-T	152	45510(2)|45567(33)|45569(33)|45518(1)|45574(13)|45577(36)|45615(7)	ND	ND	LINF_030006700(U2_splicing_auxiliary_factor_-_putative)	-
LinJ.03	transcript	47848	50835	+	LINF_030006800-T	1067	47873(7)|47878(7)|47974(7)|47851(1)|47903(1)|47806(1)|47991(1)|47834(19)|47860(74)|47829(14)	1	ND	LINF_030006800(delta-1-pyrroline-5-carboxylate_dehydrogenase_-_putative)	PolyA_annotated_by_Isoseq_Alt_PolyA_Isoseq:50804(1)|50824(1)
LinJ.03	transcript	51069	53187	+	LINF_030006900-T	149	51214(1)|51106(1)|51352(2)|51093(4)|51211(1)	1	53187(1)	LINF_030006900(protein_kinase_-_putative)	PolyA_annotated_by_Isoseq
LinJ.03	transcript	53397	55192	+	LINF_030007000-T	171	53420(12)|53425(5)|53399(1)	ND	ND	LINF_030007000(hypothetical_protein_-_conserved)	-
LinJ.03	transcript	55193	60266	+	LINF_030007100-T	472	55194(1)|58283(12)|57996(2)|58095(5)|58193(3)|58299(1)|58967(58)|58988(11)|55153(2)|55205(129)|55218(5)	2	60266(2)	LINF_030007100(long-chain-fatty-acid-CoA_ligase_-_putative)	PolyA_annotated_by_Isoseq
LinJ.03	transcript	60700	61839	+	LINF_030007200-T	144	60646(3)|60792(1)|60718(1)|60577(2)|60595(27)|60723(2)	ND	ND	LINF_030007200(hypothetical_protein_-_conserved)	-
LinJ.03	transcript	61840	62785	+	LINF_030007300-T	5273	61811(1)|61764(8)|61842(1)|61770(2)|61841(1)|61771(138)|61796(42)|61831(2)|61844(245)|61868(3)|61808(1)|61905(2)|61828(1)|61934(4)|61787(2)|61925(1)|61725(2)|61846(1)|61751(2)|61845(1)|61761(3)	1	ND	LINF_030007300(ribosomal_protein_L38_-_putative)	PolyA_annotated_by_Isoseq_Alt_PolyA_Isoseq:62762(1)|62771(1)|62784(1)
LinJ.03	transcript	63242	65108	+	LINF_030007400-T	110	63142(6)	ND	ND	LINF_030007400(hypothetical_protein_-_conserved)	-
LinJ.03	transcript	65109	74874	+	LINF_030007500-T	34	65210(21)|65237(4)|65249(3)|65161(1)|65258(1)|65100(17)|65105(29)|65158(3)	1	ND	LINF_030007500(Apolipoprotein_A1/A4/E_domain_containing_protein_-_putative)	PolyA_annotated_by_Isoseq
LinJ.03	transcript	75210	78814	+	LINF_030007600-T	28	75184(10)|75215(13)|75199(1)|75400(1)|75289(4)|75206(24)|75172(2)	ND	ND	LINF_030007600(hypothetical_protein_-_conserved)	-
LinJ.03	transcript	78815	81345	+	LINF_030007700-T	154	78868(3)|78835(10)|78816(1)|80235(3)	1	ND	LINF_030007700(unknown)	PolyA_annotated_by_Isoseq_Alternative_strong_SAS
LinJ.03	transcript	81638	91825	+	LINF_030007900-T	36	81786(1)|81651(1)|82917(3)|83357(2)|83671(2)|84047(2)|83804(1)|83627(1)|84800(3)|81641(9)|81724(3)|81731(7)	ND	ND	LINF_030007900(hypothetical_protein_-_conserved)	-
LinJ.03	transcript	91826	95610	+	LINF_030008000-T	71	92043(2)|91859(1)|91811(1)	1	ND	LINF_030008000(hypothetical_protein_-_conserved)	PolyA_annotated_by_Isoseq
LinJ.03	transcript	96113	98593	+	LINF_030008100-T	31	96050(5)|96148(1)	1	ND	LINF_030008100(hypothetical_protein_-_conserved)	PolyA_annotated_by_Isoseq
LinJ.03	transcript	99124	101221	+	LINF_030008200-T	24	98740(2)|99088(1)	ND	ND	LINF_030008200(DDRGK_domain_containing_protein_-_putative)	-
LinJ.03	transcript	101222	106830	+	LINF_030008300-T	65	ND	2	ND	LINF_030008300(protein_kinase_-_putative)	PolyA_annotated_by_Isoseq_Alt_PolyA_Isoseq:106829(1)|106935(1)
LinJ.03	transcript	107327	108647	+	LINF_030008350-T	211	107479(1)|107408(12)|107227(2)|107341(53)	ND	ND	unknown	-
LinJ.03	transcript	108648	118127	+	LINF_030008400-T	49	109376(1)|109320(5)|109755(3)|109154(2)	1	ND	LINF_030008400(hypothetical_protein_-_conserved)	-
LinJ.03	transcript	118379	121523	+	LINF_030008500-T	44	118382(4)|118576(1)|118385(1)|118331(3)|118363(30)|118368(15)	1	ND	LINF_030008500(GPR1/FUN34/yaaH_family_-_putative)	PolyA_annotated_by_Isoseq
LinJ.03	transcript	121893	125669	+	LINF_030008600-T	152	121982(1)|121803(1)|124645(8)|124170(3)|121927(9)|121955(2)|121816(1)	1	ND	LINF_030008600(GPR1/FUN34/yaaH_family_-_putative)	PolyA_annotated_by_Isoseq_Alt_PolyA_Isoseq:125667(1)
LinJ.03	transcript	126209	127584	+	LINF_030008650-T	75	126250(2)|126157(6)|126324(1)	ND	ND	LINF_030008650(hypothetical_protein,_conserved)	-
LinJ.03	transcript	127585	131493	+	LINF_030008700-T	76	127579(7)|127742(1)|127625(6)|127656(32)|127951(2)	ND	ND	LINF_030008700(GPR1/FUN34/yaaH_family_-_putative)	-
LinJ.03	transcript	131617	136292	+	LINF_030008800-T	86	131658(56)|134741(8)	1	ND	LINF_030008800(MFS_transporter_-_putative)	PolyA_annotated_by_Isoseq_Alt_PolyA_Isoseq:136282(1)
LinJ.03	transcript	136613	142528	+	LINF_030008900-T	23	136751(3)|136627(21)|136618(5)|136706(1)|136732(1)|136532(1)|136616(7)|136556(2)|136659(20)	1	ND	LINF_030008900(PTP1-interacting_protein_-_39_kDa_-_putative)	PolyA_annotated_by_Isoseq_Alt_PolyA_Isoseq:142515(1)|142524(1)|142528(1)
LinJ.03	transcript	143075	144338	+	LINF_030009000-T	2414	143000(10)|143004(3)|143007(4)|143080(1)|143034(1)|143082(3)|143083(2)|143086(16)	ND	ND	LINF_030009000(60s_Acidic_ribosomal_protein_-_putative)	-
LinJ.03	transcript	144339	144914	+	LINF_030009100-T	2371	144352(165)	3	145057(1)|144908(1)|144914(5)	LINF_030009100(60S_acidic_ribosomal_protein_P2_-_putative)	PolyA_annotated_by_Isoseq
LinJ.03	transcript	145301	151256	+	LINF_030009200-T	30	145388(2)|145247(1)	1	ND	LINF_030009200(TLD_domain_protein_-_conserved)	PolyA_annotated_by_Isoseq_Alt_PolyA_Isoseq:151252(1)
LinJ.03	transcript	151779	161231	+	LINF_030009300-T	119	151785(3)|152384(4)|156740(4)|151782(2)	1	ND	LINF_030009300(hypothetical_protein_-_conserved)	PolyA_annotated_by_Isoseq
LinJ.03	transcript	162063	164229	+	LINF_030009400-T	46	162091(1)|162211(1)|162065(2)|162082(6)|162033(10)	1	ND	LINF_030009400(hypothetical_protein)	PolyA_annotated_by_Isoseq
LinJ.03	transcript	164475	168577	+	LINF_030009500-T	130	164504(19)|164541(2)|164498(1)	ND	ND	LINF_030009500(hypothetical_protein_-_conserved)	-
LinJ.03	transcript	168578	173520	+	LINF_030009600-T	92	169038(6)|168517(1)|168620(1)|168640(1)|168596(3)|168599(32)|168487(12)	1	ND	LINF_030009600(Ankyrin_repeats_(3_copies)/Ankyrin_repeats_(many_copies)/Ankyrin_repeat/DHHC_palmitoyltransferase_-_putative)	PolyA_annotated_by_Isoseq_Alt_PolyA_Isoseq:173509(1)|173509(1)|173519(1)
LinJ.03	transcript	173905	177854	+	LINF_030009700-T	26	173888(11)|174006(1)|173913(1)	1	ND	LINF_030009700(hypothetical_protein_-_conserved)	PolyA_annotated_by_Isoseq
LinJ.03	transcript	178411	181317	+	LINF_030009800-T	11	178465(2)|178351(5)|178439(1)	ND	ND	LINF_030009800(phosphate-Repressible_Phosphate_Permease-like_protein)	-
LinJ.03	transcript	181318	183377	+	LINF_030009850-T	37	182842(3)|182887(1)	ND	ND	unknown	-
LinJ.03	transcript	183378	191513	+	LINF_030009900-T	38	183390(22)	1	ND	LINF_030009900(hypothetical_protein_-_conserved)	PolyA_annotated_by_Isoseq_Alt_PolyA_Isoseq:191000(1)|191356(1)|191367(1)|191487(1)|191500(1)
LinJ.03	transcript	191811	194857	+	LINF_030010000-T	180	191868(8)|191896(1)|192067(1)	1	ND	LINF_030010000(RNA_recognition_motif-containing_protein)	PolyA_annotated_by_Isoseq_Alt_PolyA_Isoseq:194856(1)
LinJ.03	transcript	195218	202926	+	LINF_030010100-T	74	195244(1)	1	ND	LINF_030010100(hypothetical_protein_-_conserved)	PolyA_annotated_by_Isoseq
LinJ.03	transcript	203657	206816	+	LINF_030010200-T	157	203572(23)|203651(1)|203650(102)|203662(39)|203670(6)	ND	ND	LINF_030010200(26S_protease_regulatory_subunit_-_putative)	-
LinJ.03	transcript	206817	211451	+	LINF_030010300-T	41	206500(3)|206821(1)	1	ND	LINF_030010300(hypothetical_protein_-_conserved)	PolyA_annotated_by_Isoseq
LinJ.03	transcript	211958	215572	+	LINF_030010400-T	81	215114(2)|212412(4)|211961(6)|212493(8)	1	ND	LINF_030010400(hypothetical_protein_-_conserved)	PolyA_annotated_by_Isoseq
LinJ.03	transcript	215678	217345	+	LINF_030010450-T	142	215685(1)|215745(7)|215577(4)|215789(2)	ND	ND	unknown	-
LinJ.03	transcript	217346	218762	+	LINF_030010500-T	116	217350(32)|217338(17)	ND	ND	LINF_030010500(quinone_oxidoreductase_-_putative)	-
LinJ.03	transcript	218763	220175	+	LINF_030010600-T	150	218834(1)|218764(1)|218853(1)|218774(12)|218769(27)|218820(3)	1	ND	LINF_030010600(hypothetical_protein_-_conserved)	PolyA_annotated_by_Isoseq
LinJ.03	transcript	220594	225451	+	LINF_030010700-T	97	220604(2)|220716(1)|220712(1)	1	ND	LINF_030010700(DNA_repair_helicase_-_putative)	PolyA_annotated_by_Isoseq
LinJ.03	transcript	225775	227826	+	LINF_030010800-T	274	225734(1)|225872(1)|225793(11)|225732(2)|225781(50)	ND	ND	LINF_030010800(arginine_N-methyltransferase_-_putative)	-
LinJ.03	transcript	227827	229375	+	LINF_030010900-T	215	227952(5)|227864(5)|228019(7)|227773(2)	1	ND	LINF_030010900(kinase-like_protein)	PolyA_annotated_by_Isoseq
LinJ.03	transcript	229968	233192	+	LINF_030011000-T	54	229899(1)|230027(1)	1	ND	LINF_030011000(mitochondrial_protein_99_-_putative)	PolyA_annotated_by_Isoseq_Alt_PolyA_Isoseq:233026(1)
LinJ.03	transcript	233585	234926	+	LINF_030011200-T	78	233655(1)|233512(25)|233634(61)|233637(3)	1	ND	LINF_030011200(hypothetical_protein_-_conserved)	PolyA_annotated_by_Isoseq
LinJ.03	transcript	235179	238900	+	LINF_030011300-T	51	235203(1)|235186(8)|235166(30)|235143(1)	ND	ND	LINF_030011300(hypothetical_protein_-_conserved)	-
LinJ.03	transcript	238901	243464	+	LINF_030011400-T	100	243045(8)|239062(6)|238898(19)|239506(4)	1	ND	LINF_030011400(hypothetical_protein_-_conserved)	PolyA_annotated_by_Isoseq_Alt_PolyA_Isoseq:243460(1)|243461(1)
LinJ.03	transcript	243854	247080	+	LINF_030011500-T	99	243856(1)|243971(1)|245173(5)|244011(22)|243926(2)|244033(1)	1	ND	LINF_030011500(hypothetical_protein_-_conserved)	PolyA_annotated_by_Isoseq
LinJ.03	transcript	247388	250817	+	LINF_030011600-T	26	247407(4)|247378(6)|247376(1)	ND	ND	LINF_030011600(hypothetical_protein_-_conserved)	-
LinJ.03	transcript	255393	258970	+	LINF_030011650-T	ND	ND	3	ND	unknown	PolyA_annotated_by_Isoseq
LinJ.03	transcript	259289	261654	+	LINF_030011700-T	86	259318(4)	ND	ND	LINF_030011700(Uroporphyrinogen-III_synthase_HemD_-_putative)	-
LinJ.03	transcript	262203	269352	-	LINF_030011900-T	423	269280(32)	1	ND	LINF_030011900(ATP-dependent_DEAD/H_RNA_helicase)	PolyA_annotated_by_Isoseq_Alt_PolyA_Isoseq:262215(1)|262273(1)|262273(1)|262273(1)
LinJ.03	transcript	269677	278787	-	LINF_030012000-T	90	278734(8)|278698(1)	2	ND	LINF_030012000(hypothetical_protein_-_conserved)	PolyA_annotated_by_Isoseq
LinJ.03	transcript	278788	280353	-	LINF_030012100-T	31	280272(1)|280401(3)|280285(5)|280294(1)	ND	ND	LINF_030012100(Aminoacyl-tRNA_editing_domain_containing_protein_-_putative)	-
LinJ.03	transcript	280740	284239	-	LINF_030012200-T	27	284236(13)|284533(12)|284277(1)	1	ND	LINF_030012200(hypothetical_protein_-_conserved)	PolyA_annotated_by_Isoseq_Alt_PolyA_Isoseq:280747(1)|280761(1)
LinJ.03	transcript	284240	286797	-	LINF_030012300-T	35	286545(4)|286802(1)|286570(1)|286737(1)|286790(12)|286571(27)|287091(2)	ND	ND	LINF_030012300(hypothetical_protein_-_conserved)	-
LinJ.03	transcript	287072	288100	-	LINF_030012400-T	302	287902(1)|288080(1)|287999(2)|288092(23)|288139(1)	1	ND	LINF_030012400(cytochrome_c_oxidase_copper_chaperone_-_putative)	PolyA_annotated_by_Isoseq
LinJ.03	transcript	288101	290953	-	LINF_030012500-T	63	290861(1)|290885(1)|290944(13)|291218(6)|290895(1)	ND	ND	LINF_030012500(TatD_related_DNase_-_putative)	-
LinJ.03	transcript	290954	292805	-	LINF_030012600-T	89	292799(10)|292768(1)	ND	ND	LINF_030012600(hypothetical_protein_-_conserved)	-
LinJ.03	transcript	292806	295155	-	LINF_030012700-T	64	295167(15)|295129(7)	ND	ND	LINF_030012700(Ubiquitin-like_domain_containing_protein_-_putative)	-
LinJ.03	transcript	295445	306360	-	LINF_030012800-T	79	306294(1)	5	ND	LINF_030012800(serine/threonine-protein_kinase_-_putative)	PolyA_annotated_by_Isoseq_Alt_PolyA_Isoseq:295444(1)|295445(1)|295447(1)
LinJ.03	transcript	306361	308582	-	LINF_030012900-T	57	308256(44)|308234(4)|308592(1)	ND	ND	LINF_030012900(hypothetical_protein_-_conserved)	Alt_PolyA_Isoseq:308602(1)|308601(1)
LinJ.03	transcript	308607	316705	-	LINF_030013000-T	54	316582(1)	ND	ND	LINF_030013000(6-phosphofructo-2-kinase/fructose-2_-6-biphosphatase_-_putative)	-
LinJ.03	transcript	317190	320965	-	LINF_030013100-T	55	321035(1)|320957(1)	1	ND	LINF_030013100(hypothetical_protein_-_conserved)	PolyA_annotated_by_Isoseq_Alt_PolyA_Isoseq:317194(1)
LinJ.03	transcript	321203	330419	-	LINF_030013200-T	44	330372(4)	1	ND	LINF_030013200(hypothetical_protein_-_conserved)	PolyA_annotated_by_Isoseq_Alt_PolyA_Isoseq:321271(1)|321272(1)|321299(1)
LinJ.03	transcript	330721	333133	-	LINF_030013300-T	48	332973(1)|333062(1)|333080(8)|333083(39)|333123(2)	1	ND	LINF_030013300(choline/ethanolamine_phosphotransferase_-_putative)	PolyA_annotated_by_Isoseq
LinJ.03	transcript	333706	336619	-	LINF_030013400-T	39	333645(2)|333544(1)	1	ND	LINF_030013400(hypothetical_protein_-_conserved)	PolyA_annotated_by_Isoseq
LinJ.03	transcript	336620	340494	-	LINF_030013500-T	123	ND	ND	ND	LINF_030013500(hypothetical_protein_-_conserved)	-
LinJ.03	transcript	340786	348790	-	LINF_030013600-T	53	348819(2)|348782(3)|348583(1)	2	ND	LINF_030013600(hypothetical_protein_-_conserved)	PolyA_annotated_by_Isoseq_Alt_PolyA_Isoseq:340788(1)
LinJ.03	transcript	348791	354187	-	LINF_030013700-T	25	354176(21)	ND	ND	LINF_030013700(hypothetical_protein_-_conserved)	-
LinJ.03	transcript	354653	359117	-	LINF_030013800-T	47	359328(2)	1	ND	LINF_030013800(hypothetical_protein_-_conserved)	PolyA_annotated_by_Isoseq
LinJ.03	transcript	359654	366210	-	LINF_030013900-T	77	366199(1)	1	ND	LINF_030013900(hypothetical_protein_-_conserved)	PolyA_annotated_by_Isoseq_Alt_PolyA_Isoseq:359654(1)|359654(1)|359656(1)|359658(1)
LinJ.03	transcript	366401	369046	-	LINF_030014000-T	37	368993(1)|369009(1)|369032(2)|369041(11)|369022(2)	1	ND	LINF_030014000(NLI_interacting_factor-like_phosphatase_-_putative)	PolyA_annotated_by_Isoseq
LinJ.03	transcript	369047	369759	-	LINF_030014050-T	240	369755(27)|369779(1)	ND	ND	unknown	-
LinJ.03	transcript	369760	372345	-	LINF_030014100-T	107	372206(1)|372256(7)|372335(3)|372351(11)	ND	ND	LINF_030014100(peter_pan_protein_-_putative)	-
LinJ.03	transcript	372670	374049	-	LINF_030014200-T	93	373981(1)|374328(3)|374344(3)|374040(1)	1	ND	LINF_030014200(inorganic_pyrophosphatase_-_putative)	-
LinJ.03	transcript	374289	375866	-	LINF_030014300-T	149	375816(16)|375450(3)|375794(4)	1	ND	LINF_030014300(Got1/Sft2-like_family_-_putative)	PolyA_annotated_by_Isoseq
LinJ.03	transcript	375867	378611	-	LINF_030014400-T	56	378917(12)|378703(4)|378537(1)	ND	ND	LINF_030014400(Amidohydrolase_family_protein)	-
LinJ.03	transcript	378959	380341	-	LINF_030014500-T	65	380290(1)|380340(1)|380297(10)|380334(15)|380402(6)	1	ND	LINF_030014500(hypothetical_protein_-_conserved)	PolyA_annotated_by_Isoseq
LinJ.03	transcript	380876	383555	-	LINF_030014600-T	96	383533(1)|382070(8)	1	ND	LINF_030014600(Multicopper_oxidase_-_putative)	PolyA_annotated_by_Isoseq
LinJ.03	transcript	383900	384509	-	LINF_030014700-T	1105	384470(3)|384503(81)|384454(1)	1	ND	LINF_030014700(hypothetical_protein_-_conserved)	PolyA_annotated_by_Isoseq
LinJ.03	transcript	384830	386019	-	LINF_030014800-T	169	386003(15)|385954(1)	2	ND	LINF_030014800(MORN_repeat-containing_protein)	-
LinJ.03	transcript	386403	387969	-	LINF_030014900-T	658	387947(5)|387989(1)|387968(1)|387965(116)|387914(3)|387941(5)	1	ND	LINF_030014900(eukaryotic_initiation_factor_2a_-_putative)	PolyA_annotated_by_Isoseq_Alt_PolyA_Isoseq:386414(1)
LinJ.03	transcript	388255	389305	-	LINF_030015000-T	ND	ND	1	ND	unknown	PolyA_annotated_by_Isoseq
LinJ.03	transcript	389431	389651	-	LINF_030015100-T	2	ND	ND	ND	unknown	-
LinJ.04	transcript	491	3628	+	LINF_040004900-T	ND	ND	2	ND	unknown	PolyA_annotated_by_Isoseq
LinJ.04	transcript	4061	7935	+	LINF_040005000-T	253	4128(3)|4105(3)|4121(2)	2	ND	LINF_040005000(calcium-translocating_P-type_ATPase)	PolyA_annotated_by_Isoseq_Alt_PolyA_Isoseq:7936(1)
LinJ.04	transcript	8196	11735	+	LINF_040005100-T	85	8419(1)|8287(1)|8197(1)|10763(3)|8203(2)|8210(3)|8461(1)	1	ND	LINF_040005100(pteridine_transporter_(truncated)_-_putative)	PolyA_annotated_by_Isoseq
LinJ.04	transcript	12059	14893	+	LINF_040005200-T	89	12791(15)|12841(5)|12898(1)|14525(5)|12080(6)|12093(2)|12062(29)	1	ND	LINF_040005200(cAMP-specific_phosphodiesterase_-_putative)	PolyA_annotated_by_Isoseq
LinJ.04	transcript	15286	15812	+	LINF_040005300-T	188	15356(1)|14890(4)|15245(21)|15250(2)	ND	ND	LINF_040005300(hypothetical_protein_-_conserved)	-
LinJ.04	transcript	16024	20948	+	LINF_040005400-T	248	16135(1)|16080(1)|18458(6)|18531(1)|18961(24)|18704(12)|19614(2)|19601(1)|20530(2)|16034(2)|16048(4)|16012(1)	1	21402(1)	LINF_040005400(CCCH/Zn_finger-containing_protein)	PolyA_annotated_by_Isoseq_Alt_PolyA_Isoseq:20947(1)|20946(1)
LinJ.04	transcript	21403	22146	+	LINF_040005500-T	146	21470(6)|21498(2)|21487(1)	1	ND	LINF_040005500(mitoribosomal_protein_mL94)	PolyA_annotated_by_Isoseq
LinJ.04	transcript	22543	26213	+	LINF_040005600-T	249	25367(3)|22595(18)|22869(11)|22504(18)	2	ND	LINF_040005600(hypothetical_protein_-_conserved)	PolyA_annotated_by_Isoseq_Alt_PolyA_Isoseq:26205(1)|26213(1)|26213(1)|26213(1)|26214(1)|26287(1)|26290(1)
LinJ.04	transcript	26624	28228	+	LINF_040005700-T	129	26851(1)	1	ND	LINF_040005700(DNA_topoisomerase_type_IB_small_subunit_-_putative)	PolyA_annotated_by_Isoseq
LinJ.04	transcript	28517	29983	+	LINF_040005800-T	45	28536(1)|28174(5)|28524(40)|28157(15)	ND	ND	LINF_040005800(hypothetical_protein_-_conserved)	-
LinJ.04	transcript	29984	30811	+	LINF_040005900-T	170	30008(2)|30012(1)	ND	ND	LINF_040005900(hypothetical_protein_-_conserved)	-
LinJ.04	transcript	30812	37706	+	LINF_040006000-T	215	30832(9)|30835(4)|31269(22)|31273(9)|31286(2)	2	ND	LINF_040006000(hypothetical_protein_-_conserved)	PolyA_annotated_by_Isoseq_Alt_PolyA_Isoseq:37705(1)|37706(1)|37815(1)
LinJ.04	transcript	38145	40869	+	LINF_040006100-T	64	38078(29)|38189(1)	ND	ND	LINF_040006100(hypothetical_protein_-_conserved)	-
LinJ.04	transcript	40870	42836	+	LINF_040006200-T	59	40755(4)|40783(3)|40923(3)	ND	ND	LINF_040006200(hypothetical_protein_-_conserved)	-
LinJ.04	transcript	42837	44534	+	LINF_040006300-T	69	42894(1)|42818(5)|42800(31)|42849(1)	ND	ND	LINF_040006300(exosome_complex_exonuclease_RRP40_-_putative)	-
LinJ.04	transcript	44535	45666	+	LINF_040006400-T	214	44449(3)|44711(17)|44798(3)	1	ND	LINF_040006400(hypothetical_protein_-_conserved)	PolyA_annotated_by_Isoseq
LinJ.04	transcript	46116	47632	+	LINF_040006500-T	65	46124(1)|46024(2)|46096(4)|46053(44)	1	ND	LINF_040006500(hypothetical_protein_-_conserved)	PolyA_annotated_by_Isoseq_Alt_PolyA_Isoseq:47630(1)
LinJ.04	transcript	47983	50266	+	LINF_040006600-T	158	48013(1)	1	ND	LINF_040006600(hypothetical_protein_-_conserved)	PolyA_annotated_by_Isoseq_Alt_PolyA_Isoseq:50258(1)|50260(1)|50262(1)
LinJ.04	transcript	50576	52852	+	LINF_040006700-T	138	50606(2)	1	ND	LINF_040006700(hypothetical_protein_-_conserved)	PolyA_annotated_by_Isoseq
LinJ.04	transcript	53168	55451	+	LINF_040006800-T	154	53109(1)|53136(1)|53198(1)	1	ND	LINF_040006800(hypothetical_protein_-_conserved)	PolyA_annotated_by_Isoseq_Alt_PolyA_Isoseq:55443(1)|55445(1)|55447(1)
LinJ.04	transcript	55720	56669	+	LINF_040006850-T	110	55747(1)|55839(1)	ND	ND	unknown	-
LinJ.04	transcript	56670	58874	+	LINF_040006900-T	90	56686(4)|58330(2)	1	ND	LINF_040006900(surface_antigen-like_protein)	PolyA_annotated_by_Isoseq
LinJ.04	transcript	59174	61955	+	LINF_040007000-T	95	61752(5)|61399(2)|59190(2)|58683(3)|59259(1)	1	ND	LINF_040007000(surface_antigen-like_protein)	PolyA_annotated_by_Isoseq_Alt_PolyA_Isoseq:61943(1)|61953(1)|61955(1)
LinJ.04	transcript	62433	64711	+	LINF_040007100-T	274	62396(42)|62398(5)|62348(20)|62444(17)|62322(2)|62430(1)|62388(1)|62423(1)|62520(1)|62354(1)|62373(4)|62386(3)|62438(91)	1	ND	LINF_040007100(surface_antigen-like_protein)	PolyA_annotated_by_Isoseq_Alt_PolyA_Isoseq:63982(1)|64470(1)|64472(1)|64472(1)|64478(1)|64538(1)|64572(1)
LinJ.04	transcript	64997	68227	+	LINF_040007200-T	53	67636(2)|68006(1)|65048(2)|65005(1)|67901(3)	1	ND	LINF_040007200(surface_antigen-like_protein)	PolyA_annotated_by_Isoseq_Alt_PolyA_Isoseq:68222(1)
LinJ.04	transcript	68659	71584	+	LINF_040007300-T	147	68601(3)|68606(4)|71186(2)|68611(13)|68752(4)|68661(4)	2	ND	LINF_040007300(hypothetical_protein_-_conserved)	PolyA_annotated_by_Isoseq_Alt_PolyA_Isoseq:71513(1)|71515(1)|71564(1)|71584(1)
LinJ.04	transcript	71803	73319	+	LINF_040007400-T	64	71882(6)	1	ND	LINF_040007400(hypothetical_protein_-_conserved)	-
LinJ.04	transcript	73643	76450	+	LINF_040007500-T	286	73925(3)|73837(81)|73841(3)|73701(1)|73730(1)|73633(8)|73646(3)|73650(4)	1	ND	LINF_040007500(GRAM_domain_containing_protein_-_putative)	-
LinJ.04	transcript	76807	81827	+	LINF_040007600-T	31	76760(1)|77013(1)|76808(4)|76840(7)|76770(1)	ND	ND	LINF_040007600(RNA_pseudouridylate_synthase-like_protein)	-
LinJ.04	transcript	81828	82940	+	LINF_040007700-T	111	81772(1)|81925(3)|81752(3)|81855(1)	1	ND	LINF_040007700(Tetratricopeptide_repeat_-_putative)	PolyA_annotated_by_Isoseq
LinJ.04	transcript	83279	85007	+	LINF_040007800-T	219	83358(5)|83282(14)|83310(1)	2	ND	LINF_040007800(mitoribosomal_protein_uL29m)	PolyA_annotated_by_Isoseq_Alt_PolyA_Isoseq:85070(1)
LinJ.04	transcript	85348	91919	+	LINF_040007900-T	63	85434(1)|89894(2)|85337(3)|85309(32)|85324(1)	2	ND	LINF_040007900(adenosine_monophosphate_deaminase_-_putative)	PolyA_annotated_by_Isoseq_Alt_PolyA_Isoseq:91924(1)|91917(2)|91919(2)
LinJ.04	transcript	92333	94748	+	LINF_040008000-T	91	92337(7)|92411(1)|92460(1)	1	ND	LINF_040008000(alcohol_dehydrogenase-like_protein)	PolyA_annotated_by_Isoseq_Alt_PolyA_Isoseq:94742(1)
LinJ.04	transcript	95145	96644	+	LINF_040008100-T	130	95162(2)|95147(1)|95183(1)	1	ND	LINF_040008100(hypothetical_protein_-_conserved)	PolyA_annotated_by_Isoseq
LinJ.04	transcript	97035	100238	+	LINF_040008200-T	102	ND	1	ND	LINF_040008200(beta-fructofuranosidase_-_putative)	PolyA_annotated_by_Isoseq
LinJ.04	transcript	100500	102821	+	LINF_040008300-T	55	100572(1)	1	ND	LINF_040008300(beta-fructofuranosidase_-_putative)	PolyA_annotated_by_Isoseq
LinJ.04	transcript	103110	106321	+	LINF_040008400-T	60	105795(21)|105822(1)|103074(7)|103157(4)|103214(1)	ND	ND	LINF_040008400(mitochondrial_exoribonuclease_DSS-1_-_putative)	-
LinJ.04	transcript	106322	107642	+	LINF_040008500-T	131	106350(1)|106400(1)|106331(1)|106258(2)|106328(9)|106325(6)	1	ND	LINF_040008500(ADP-ribosylation_factor_-_putative)	PolyA_annotated_by_Isoseq
LinJ.04	transcript	107936	115898	+	LINF_040008600-T	50	107940(3)|107931(20)	1	ND	LINF_040008600(hypothetical_protein_-_conserved)	PolyA_annotated_by_Isoseq_Alt_PolyA_Isoseq:115893(1)
LinJ.04	transcript	116173	117574	+	LINF_040008700-T	93	116222(1)|116283(1)|116187(46)|116195(2)|115796(5)	ND	ND	LINF_040008700(hypothetical_protein_-_conserved)	-
LinJ.04	transcript	117575	119110	+	LINF_040008800-T	33	117666(1)|117504(24)|117645(25)|117663(2)	ND	ND	LINF_040008800(Phytanoyl-CoA_dioxygenase_(PhyH)_-_putative)	-
LinJ.04	transcript	119356	120223	+	LINF_040008825-T	1	ND	ND	ND	unknown	-
LinJ.04	transcript	120444	121073	+	LINF_040008850-T	6	120451(2)	ND	ND	unknown	-
LinJ.04	transcript	126105	126374	-	LINF_040008875-T	4	ND	ND	ND	unknown	-
LinJ.04	transcript	126375	129185	-	LINF_040008900-T	64	129098(6)|129174(1)	ND	ND	LINF_040008900(hypothetical_protein_-_conserved)	-
LinJ.04	transcript	129657	131967	-	LINF_040008950-T	31	131894(1)|131992(13)|131994(11)|131906(2)	1	129668(1)	unknown	-
LinJ.04	transcript	132354	134101	-	LINF_040009000-T	100	134093(7)|134098(8)|134112(45)|134095(1)|134125(1)|134111(1)|134174(1)|133916(1)|134150(3)|134070(15)|134091(6)	1	ND	LINF_040009000(anaphase_promoting_complex_-_subunit_10-like_protein)	-
LinJ.04	transcript	134102	134847	-	LINF_040009050-T	10	134871(2)	ND	ND	unknown	-
LinJ.04	transcript	134848	139395	-	LINF_040009100-T	112	138888(4)|138877(1)	ND	ND	LINF_040009100(hypothetical_protein_-_conserved)	-
LinJ.04	transcript	139396	142427	-	LINF_040009200-T	269	142423(22)|142432(38)|142460(1)|142358(4)|142487(2)|142406(2)	ND	ND	LINF_040009200(Tetratricopeptide_repeat_-_putative)	-
LinJ.04	transcript	142650	156872	-	LINF_040009300-T	44	156800(1)|155905(5)|156805(12)|156909(24)|156874(1)	1	ND	LINF_040009300(hypothetical_protein_-_conserved)	PolyA_annotated_by_Isoseq_Alt_PolyA_Isoseq:142730(1)|142732(1)|142737(1)|142739(1)
LinJ.04	transcript	157363	164006	-	LINF_040009400-T	84	158728(7)|158646(1)|163879(4)|163965(4)|158740(34)	1	ND	LINF_040009400(serine/threonine_protein_kinase-like_protein)	PolyA_annotated_by_Isoseq
LinJ.04	transcript	164400	170288	-	LINF_040009500-T	40	170203(3)|170357(8)|166166(9)	1	ND	LINF_040009500(cysteine_peptidase_-_Clan_CA_-_family_C2_-_putative)	PolyA_annotated_by_Isoseq
LinJ.04	transcript	170289	172966	-	LINF_040009550-T	85	173090(9)|173105(47)	ND	ND	unknown	-
LinJ.04	transcript	173365	175628	-	LINF_040009600-T	226	175588(2)|175600(30)	2	ND	LINF_040009600(adenylosuccinate_lyase_-_putative)	PolyA_annotated_by_Isoseq
LinJ.04	transcript	176209	179190	-	LINF_040009650-T	27	179284(1)|179203(1)	1	ND	LINF_040009650(hypothetical_protein_-_conserved)	PolyA_annotated_by_Isoseq
LinJ.04	transcript	179741	181025	-	LINF_040009700-T	2262	181092(3)|181242(3)|181054(1)|181020(85)|181023(152)|181105(39)	3	179758(1)|179736(1)|179752(1)|179741(27)	LINF_040009700(60S_ribosomal_protein_L11_(L5_-_L16))	PolyA_annotated_by_Isoseq_Alt_PolyA_Isoseq:179742(1)
LinJ.04	transcript	181026	182985	-	LINF_040009800-T	112	182943(1)|182820(2)|182983(3)|182856(2)	ND	ND	LINF_040009800(ADP-ribosylation_factor_-_putative)	-
LinJ.04	transcript	183333	184965	-	LINF_040009900-T	149	184941(4)|184956(11)	1	ND	LINF_040009900(hypothetical_protein_-_conserved)	PolyA_annotated_by_Isoseq
LinJ.04	transcript	185351	196728	-	LINF_040010000-T	47	196647(19)|196686(5)|196561(1)	2	ND	LINF_040010000(Nucleotidyltransferase_domain_containing_protein_-_putative)	PolyA_annotated_by_Isoseq_Alt_PolyA_Isoseq:185342(1)|185353(1)
LinJ.04	transcript	197171	203122	-	LINF_040010100-T	78	197473(2)|197436(2)|197498(1)|203114(6)|203126(32)|202936(1)	2	ND	LINF_040010100(hypothetical_protein_-_conserved)	PolyA_annotated_by_Isoseq
LinJ.04	transcript	203577	208281	-	LINF_040010200-T	48	208251(4)|207588(38)|207505(3)|207493(1)|208275(8)|208303(26)|208311(22)	1	ND	LINF_040010200(palmitoyl_acyltransferase_1_-_putative)	PolyA_annotated_by_Isoseq_Alt_PolyA_Isoseq:203622(1)
LinJ.04	transcript	208282	210473	-	LINF_040010300-T	50	ND	ND	ND	LINF_040010300(hypothetical_protein_-_conserved)	-
LinJ.04	transcript	210474	211940	-	LINF_040010350-T	58	212237(22)|212210(2)|211966(2)	ND	ND	unknown	-
LinJ.04	transcript	211941	215112	-	LINF_040010400-T	75	215091(3)	ND	ND	LINF_040010400(Zinc_finger_-_C3HC4_type_(RING_finger)_containing_protein_-_putative)	-
LinJ.04	transcript	215290	220596	-	LINF_040010500-T	40	220557(1)|220593(3)|220644(15)|220577(1)	1	ND	LINF_040010500(Tetratricopeptide_(TPF)_repeat-containing_protein)	PolyA_annotated_by_Isoseq_Alt_PolyA_Isoseq:215641(1)
LinJ.04	transcript	220597	226860	-	LINF_040010550-T	ND	ND	ND	ND	unknown	-
LinJ.04	transcript	226965	228425	-	LINF_040010600-T	140	228414(2)|228417(12)|228374(2)|227964(3)	ND	ND	LINF_040010600(tyrosine_phosphatase_-_putative)	-
LinJ.04	transcript	228677	234546	-	LINF_040010700-T	49	233734(1)|234540(18)|233810(5)|233806(2)	1	ND	LINF_040010700(DENN_(AEX-3)_domain_containing_protein_-_putative)	PolyA_annotated_by_Isoseq_Alt_PolyA_Isoseq:228680(1)
LinJ.04	transcript	234882	236545	-	LINF_040010800-T	291	236720(7)|236723(84)|236536(23)|236548(4)|236484(1)|236640(2)|236516(5)|236612(3)	1	ND	LINF_040010800(spermidine_synthase)	-
LinJ.04	transcript	237044	238057	-	LINF_040010900-T	98	238052(66)|238046(7)|237888(1)	1	ND	LINF_040010900(hypothetical_protein_-_conserved)	PolyA_annotated_by_Isoseq
LinJ.04	transcript	238575	249178	-	LINF_040011000-T	80	248355(2)|249069(5)|249115(17)|248353(14)	1	ND	LINF_040011000(Ankyrin_repeat_-_putative)	PolyA_annotated_by_Isoseq_Alt_PolyA_Isoseq:238575(1)|238579(1)|238602(1)
LinJ.04	transcript	249179	250598	-	LINF_040011100-T	30	250562(8)|250550(2)|250517(1)	ND	ND	LINF_040011100(hypothetical_protein_-_conserved)	-
LinJ.04	transcript	251016	255900	-	LINF_040011200-T	29	255713(4)|255806(1)	1	ND	LINF_040011200(hypothetical_protein_-_conserved)	PolyA_annotated_by_Isoseq_Alt_PolyA_Isoseq:251061(1)
LinJ.04	transcript	256216	259563	-	LINF_040011300-T	194	259494(14)|259550(4)|259427(1)|258337(86)|258333(7)|258322(1)|257444(65)|257434(10)|257480(2)|257483(1)|257488(1)|259433(3)|259466(18)|259487(48)	1	ND	LINF_040011300(hypothetical_protein_-_conserved)	PolyA_annotated_by_Isoseq
LinJ.04	transcript	259835	260823	-	LINF_040011400-T	968	260767(12)|260784(21)	1	ND	LINF_040011400(hypothetical_protein_-_conserved)	PolyA_annotated_by_Isoseq_Alt_PolyA_Isoseq:259836(1)|259854(1)
LinJ.04	transcript	261775	264202	-	LINF_040011500-T	110	261360(1)|263843(2)|264082(1)|261471(19)	1	ND	LINF_040011500(Zinc_finger_-_C3HC4_type_(RING_finger)_containing_protein_-_putative)	PolyA_annotated_by_Isoseq_Alt_PolyA_Isoseq:261799(1)
LinJ.04	transcript	264605	268859	-	LINF_040011600-T	34	268579(1)|268857(1)|268855(1)	1	ND	LINF_040011600(serine-threonine_protein_kinase-like_protein)	PolyA_annotated_by_Isoseq_Alt_PolyA_Isoseq:264605(1)|264614(1)
LinJ.04	transcript	269137	270482	-	LINF_040011700-T	85	270436(3)|270444(3)	1	ND	LINF_040011700(hypothetical_protein_-_conserved)	PolyA_annotated_by_Isoseq
LinJ.04	transcript	270771	272153	-	LINF_040011800-T	648	272205(6)|272216(2)|272176(1)|272164(1)|272041(1)|272114(1)|272159(1)|272162(183)|272100(27)|272149(411)	1	270767(1)	LINF_040011800(hypothetical_protein_-_conserved)	PolyA_annotated_by_Isoseq_Alt_PolyA_Isoseq:270774(1)
LinJ.04	transcript	272769	274396	-	LINF_040011900-T	409	274275(4)|274304(10)|274376(68)|274316(1)|273778(2)|274516(2)|274538(2)|274180(2)	1	ND	LINF_040011900(ubiquitin-conjugating_enzyme_E2_-_putative)	PolyA_annotated_by_Isoseq
LinJ.04	transcript	274863	278182	-	LINF_040012000-T	107	278260(1)|278153(2)|278165(4)|278245(3)	1	ND	LINF_040012000(Axonemal_dynein_light_chain_-_putative)	PolyA_annotated_by_Isoseq
LinJ.04	transcript	278704	282347	-	LINF_040012100-T	23	282309(2)|282301(1)	1	ND	LINF_040012100(hypothetical_protein_-_conserved)	PolyA_annotated_by_Isoseq
LinJ.04	transcript	282956	286276	-	LINF_040012200-T	126	286249(16)|286202(4)	1	ND	LINF_040012200(Tir_chaperone_protein_(CesT)_family/PDZ_domain_containing_protein_-_putative)	PolyA_annotated_by_Isoseq
LinJ.04	transcript	286277	292256	-	LINF_040012300-T	15	287592(3)|287611(1)|292261(9)|292263(2)|292067(1)	ND	ND	LINF_040012300(hypothetical_protein_-_conserved)	-
LinJ.04	transcript	292556	294729	-	LINF_040012400-T	31	294720(3)|294654(1)|294577(1)	1	ND	LINF_040012400(Protein_of_unknown_function_(DUF974)_-_putative)	PolyA_annotated_by_Isoseq
LinJ.04	transcript	294730	298080	-	LINF_040012500-T	63	298056(3)|298132(2)	ND	ND	LINF_040012500(hypothetical_protein_-_conserved)	-
LinJ.04	transcript	298413	299382	-	LINF_040012600-T	3784	299380(77)|299311(1)|299300(1)|299292(2)|299308(12)|299378(41)	3	298423(1)|298409(3)|298413(6)	LINF_040012600(60S_ribosomal_protein_L10_-_putative)	PolyA_annotated_by_Isoseq_Alt_PolyA_Isoseq:298414(1)
LinJ.04	transcript	299702	300960	-	LINF_040012700-T	3505	300992(2)|300979(1)|300981(1)|300982(1)|300998(1)|300861(3)|300926(73)|300985(5)	5	ND	LINF_040012700(nascent_polypeptide_associated_complex_subunit-copy_1)	longer_CDS_in_5p|PolyA_annotated_by_Isoseq_Alt_PolyA_Isoseq:299694(1)|299695(1)
LinJ.04	transcript	301364	302793	-	LINF_040012800-T	1221	302779(44)|302688(1)|302598(1)	1	ND	LINF_040012800(nascent_polypeptide_associated_complex_subunit-copy_2)	PolyA_annotated_by_Isoseq_Alt_PolyA_Isoseq:301378(1)|301419(1)
LinJ.04	transcript	303102	305365	-	LINF_040012900-T	105	305273(2)|305312(22)|305109(7)	1	ND	LINF_040012900(DnaJ_domain-containing_protein|JDP11|J11)	PolyA_annotated_by_Isoseq
LinJ.04	transcript	305366	310646	-	LINF_040013000-T	44	310816(18)|310578(11)	ND	ND	LINF_040013000(hypothetical_protein_-_conserved)	-
LinJ.04	transcript	310647	312447	-	LINF_040013050-T	82	312426(3)|312484(73)	ND	ND	LINF_040013050(hypothetical_protein_-_conserved)	longer_CDS_in_5p
LinJ.04	transcript	312916	315651	-	LINF_040013100-T	221	315528(1)|315644(3)|315648(86)|315569(1)	1	ND	LINF_040013100(Pescadillo_N-terminus/BRCA1_C_Terminus_(BRCT)_domain_containing_protein_-_putative)	PolyA_annotated_by_Isoseq_Alt_PolyA_Isoseq:312938(1)|312962(1)
LinJ.04	transcript	315652	317663	-	LINF_040013200-T	76	317652(2)|317662(1)	ND	ND	LINF_040013200(Peptide_deformylase_2_-_putative)	-
LinJ.04	transcript	318070	323314	-	LINF_040013300-T	75	322858(15)|323299(1)	2	ND	LINF_040013300(hypothetical_protein_-_conserved)	PolyA_annotated_by_Isoseq
LinJ.04	transcript	323660	326658	-	LINF_040013400-T	59	326622(3)|326630(11)|326632(9)|326876(3)|326891(11)|326604(16)	1	ND	LINF_040013400(tyrosine_phospatase-like_protein)	PolyA_annotated_by_Isoseq
LinJ.04	transcript	326659	329330	-	LINF_040013500-T	260	329226(7)|329074(8)|329071(1)	ND	ND	LINF_040013500(serine_peptidase_-_Clan_S-_-_family_S54_-_putative)	-
LinJ.04	transcript	329631	330541	-	LINF_040013600-T	234	330534(3)|330633(3)	1	ND	LINF_040013600(mitoribosomal_protein_uL30m)	PolyA_annotated_by_Isoseq
LinJ.04	transcript	331044	338857	-	LINF_040013700-T	92	338841(1)|338461(5)|338578(8)|338885(1)	1	ND	LINF_040013700(hypothetical_protein_-_conserved)	PolyA_annotated_by_Isoseq_Alt_PolyA_Isoseq:331050(1)|331073(1)
LinJ.04	transcript	338858	340432	-	LINF_040013800-T	108	340422(11)|340438(21)|340361(1)|340610(61)|340371(5)|340408(10)	ND	ND	LINF_040013800(hypothetical_protein_-_conserved)	-
LinJ.04	transcript	341105	346706	-	LINF_040013900-T	106	346140(23)|346652(10)|341606(20)|341596(2)	1	ND	LINF_040013900(hypothetical_protein_-_conserved)	PolyA_annotated_by_Isoseq_Alt_PolyA_Isoseq:341105(1)|341106(1)|341109(1)|341113(1)
LinJ.04	transcript	346707	354233	-	LINF_040014000-T	13	352803(10)|352741(3)|352794(1)|352838(1)|352797(1)|353895(6)|354227(11)|353742(5)	ND	ND	LINF_040014000(hypothetical_protein_-_conserved)	-
LinJ.04	transcript	354234	356056	-	LINF_040014100-T	45	356037(1)|355955(2)|355960(17)|356115(7)	ND	ND	LINF_040014100(hypothetical_protein_-_conserved)	-
LinJ.04	transcript	356468	360833	-	LINF_040014200-T	185	360753(18)|359933(11)|359927(2)	2	ND	LINF_040014200(hypothetical_protein_-_conserved)	PolyA_annotated_by_Isoseq
LinJ.04	transcript	361223	362503	-	LINF_040014300-T	182	362375(1)|362384(2)|362467(2)|362471(5)	1	ND	LINF_040014300(Cytochrome_c_oxidase_biogenesis_protein_Cmc1_like_-_putative)	PolyA_annotated_by_Isoseq
LinJ.04	transcript	363290	365789	-	LINF_040014400-T	101	365587(1)|365668(1)|365606(30)|366183(6)|366208(42)	1	ND	LINF_040014400(DnaJ_domain-containing_protein|JDP27|J27)	PolyA_annotated_by_Isoseq_Alt_PolyA_Isoseq:363291(1)|363292(1)
LinJ.04	transcript	366605	367763	-	LINF_040014500-T	3175	367974(7)|367759(31)|367777(2)|367879(3)|367819(1)|367722(2)|367735(2)|367755(13)	2	ND	LINF_040014500(60S_ribosomal_protein_L10_-_putative)	PolyA_annotated_by_Isoseq_Alt_PolyA_Isoseq:366600(1)|366602(1)|366619(1)|366620(1)|366758(1)
LinJ.04	transcript	368176	369293	-	LINF_040014600-T	286	369226(17)|369200(1)	1	ND	LINF_040014600(adenylate_kinase_-_putative)	PolyA_annotated_by_Isoseq_Alt_PolyA_Isoseq:368196(1)
LinJ.04	transcript	369294	371774	-	LINF_040014700-T	64	371759(3)|371735(1)	ND	ND	LINF_040014700(hypothetical_protein_-_conserved)	-
LinJ.04	transcript	371775	374028	-	LINF_040014800-T	35	374133(17)|373934(1)	ND	ND	LINF_040014800(hypothetical_protein_-_conserved)	-
LinJ.04	transcript	374029	378392	-	LINF_040014900-T	23	378347(1)	ND	ND	LINF_040014900(hypothetical_protein_-_conserved)	-
LinJ.04	transcript	378393	379974	-	LINF_040015000-T	278	379945(13)	ND	ND	LINF_040015000(hypothetical_protein_-_conserved)	-
LinJ.04	transcript	380165	384981	-	LINF_040015100-T	69	384870(2)|384509(2)	1	ND	LINF_040015100(chloride_channel_protein_-_putative)	PolyA_annotated_by_Isoseq
LinJ.04	transcript	384982	386470	-	LINF_040015200-T	122	386456(2)	ND	ND	LINF_040015200(Domain_of_unknown_function_(DUF947)_-_putative)	-
LinJ.04	transcript	386873	388728	-	LINF_040015400-T	575	388654(1)|388082(3)|387353(17)|388686(2)|388721(12)|388265(4)	2	ND	LINF_040015400(COPI_associated_protein_-_putative)	PolyA_annotated_by_Isoseq_Alt_PolyA_Isoseq:386876(1)
LinJ.04	transcript	389081	390990	-	LINF_040015500-T	53	391045(1)|390974(1)	1	ND	LINF_040015500(acyltransferase-like_protein_-_copy_1)	PolyA_annotated_by_Isoseq
LinJ.04	transcript	391552	394033	-	LINF_040015600-T	229	391678(1)|391670(1)|391652(1)|393988(1)|394030(1)|391725(5)	1	ND	LINF_040015600(acyltransferase-like_protein_-_copy_2)	PolyA_annotated_by_Isoseq
LinJ.04	transcript	394034	396796	-	LINF_040015700-T	60	394660(22)|394657(3)|396793(6)|396766(1)|396738(1)	ND	ND	LINF_040015700(hypothetical_protein_-_conserved)	-
LinJ.04	transcript	397025	397481	-	LINF_040015800-T	83	397495(5)|397393(1)|397353(1)|397345(1)|397423(2)|397457(4)|397478(79)	1	ND	LINF_040015800(hypothetical_protein_-_conserved)	PolyA_annotated_by_Isoseq
LinJ.04	transcript	397957	401059	-	LINF_040015900-T	102	401046(3)|401140(1)|401038(1)	1	ND	LINF_040015900(Transcriptional_repressor_TCF25_-_putative)	PolyA_annotated_by_Isoseq
LinJ.04	transcript	401382	406421	-	LINF_040016000-T	59	406409(2)	1	ND	LINF_040016000(hypothetical_protein_-_conserved)	PolyA_annotated_by_Isoseq
LinJ.04	transcript	406873	408077	-	LINF_040016100-T	65	407936(26)|408033(1)|407910(1)|408085(2)|408303(2)|408310(42)	1	ND	LINF_040016100(hypothetical_protein_-_conserved)	PolyA_annotated_by_Isoseq
LinJ.04	transcript	408078	411775	-	LINF_040016200-T	123	411761(2)|411769(3)|411772(2)	ND	ND	LINF_040016200(proton_motive_ATPase_-_putative)	-
LinJ.04	transcript	412414	415815	-	LINF_040016300-T	138	415806(5)|415760(4)|412938(2)	1	ND	LINF_040016300(hypothetical_protein_-_conserved)	PolyA_annotated_by_Isoseq_Alt_PolyA_Isoseq:412479(1)
LinJ.04	transcript	415816	417773	-	LINF_040016400-T	87	417770(85)|417817(1)|417781(1)	ND	ND	LINF_040016400(cytochrome_c_oxidase_assembly_factor_-_putative)	-
LinJ.04	transcript	418008	419431	-	LINF_040016500-T	49	419391(2)|419398(7)	2	ND	LINF_040016500(hypothetical_protein_-_conserved)	-
LinJ.04	transcript	419432	420443	-	LINF_040016600-T	86	420434(2)|420493(1)	ND	ND	LINF_040016600(hypothetical_protein_-_conserved)	-
LinJ.04	transcript	421009	424074	-	LINF_040016700-T	222	423757(8)|423781(1)|424054(1)|424135(1)|423952(3)|423995(117)|423981(2)	1	ND	LINF_040016700(fructose-1_-6-bisphosphatase)	PolyA_annotated_by_Isoseq_Alt_PolyA_Isoseq:421009(1)|421010(1)|421010(1)|421012(1)
LinJ.04	transcript	424342	426122	-	LINF_040016800-T	170	426113(5)	1	ND	LINF_040016800(hypothetical_protein)	PolyA_annotated_by_Isoseq
LinJ.04	transcript	433307	437224	-	LINF_040016900-T	159	437222(3)|436156(6)|436220(1)|436143(1)|433177(4)|433101(3)|432161(7)|431757(3)|432269(2)|429790(5)|429321(4)|437219(5)|429873(1)|437149(25)|429868(1)|437213(2)	1	ND	LINF_040016900(Double_RNA_binding_domain_protein_3|DRBD3)	PolyA_annotated_by_Isoseq
LinJ.04	transcript	437650	446664	-	LINF_040017000-T	60	446626(1)|446580(1)|446659(17)|446366(2)|446368(1)	1	ND	LINF_040017000(hypothetical_protein_-_conserved)	PolyA_annotated_by_Isoseq
LinJ.04	transcript	446934	448809	-	LINF_040017100-T	99	449024(2)|448791(1)|448931(2)|449003(10)|449012(35)	1	ND	LINF_040017100(tRNA_nucleotidyltransferase_-_putative)	PolyA_annotated_by_Isoseq
LinJ.04	transcript	448810	450239	-	LINF_040017200-T	46	450196(2)|450234(8)|450101(1)	ND	ND	LINF_040017200(Leucine_Rich_repeat-containing_protein)	-
LinJ.04	transcript	450240	451520	-	LINF_040017250-T	389	451444(1)|451514(25)|451481(8)|451373(1)	ND	ND	LINF_040017250(hypothetical_protein)	-
LinJ.04	transcript	451851	456315	-	LINF_040017300-T	44	453066(1)|452022(2)|452018(1)|453957(4)|453970(2)|453074(5)	1	ND	LINF_040017300(casein_kinase_I_-_putative)	PolyA_annotated_by_Isoseq_Alt_PolyA_Isoseq:451859(1)
LinJ.04	transcript	456767	460291	-	LINF_040017400-T	38	460273(1)|460341(1)|460322(6)|460329(27)|460278(1)	1	ND	LINF_040017400(hypothetical_protein_-_conserved)	PolyA_annotated_by_Isoseq_Alt_PolyA_Isoseq:456772(1)|456822(1)
LinJ.04	transcript	460669	462507	-	LINF_040017600-T	444	462427(5)|462467(1)|462506(1)|462596(1)|462478(26)|462511(231)|462519(350)	5	460964(1)	LINF_040017600(actin)	-
LinJ.04	transcript	462750	465870	-	LINF_040017700-T	ND	ND	1	ND	unknown	PolyA_annotated_by_Isoseq_Alt_PolyA_Isoseq:462756(1)
LinJ.05	transcript	32	495	+	LINF_050004600-T	10	64(5)|363(3)|80(3)|16(5)|40(5)|307(7)|56(6)|24(3)|72(6)|347(3)|315(2)|48(8)|323(2)|8(3)	ND	ND	unknown	-
LinJ.05	transcript	1093	2315	-	LINF_050004700-T	11	2265(1)|2147(1)|2153(1)|2304(3)|2371(7)|2197(3)	ND	ND	unknown	-
LinJ.05	transcript	2316	3124	-	LINF_050004800-T	27	3073(15)|3057(3)|2845(3)	ND	ND	unknown	-
LinJ.05	transcript	3125	4729	-	LINF_050004900-T	1	ND	ND	ND	unknown	-
LinJ.05	transcript	4955	8247	+	LINF_050005000-T	107	5075(1)|4912(12)|4991(1)|5012(1)	ND	ND	LINF_050005000(hypothetical_protein_-_conserved)	-
LinJ.05	transcript	8248	8972	+	LINF_050005100-T	244	7993(3)|7939(6)|7972(13)|8251(13)	ND	ND	LINF_050005100(hypothetical_protein_-_conserved)	-
LinJ.05	transcript	9144	10488	+	LINF_050005200-T	1059	9191(1)|9147(19)|9184(16)|9189(4)	1	ND	LINF_050005200(ras-like_small_GTPases_-_putative)	PolyA_annotated_by_Isoseq
LinJ.05	transcript	10800	13282	+	LINF_050005300-T	319	10834(1)|10812(8)|10843(3)|10867(1)	2	ND	LINF_050005300(paraflagellar_rod_component_par4_-_putative)	PolyA_annotated_by_Isoseq_Alt_PolyA_Isoseq:13280(1)
LinJ.05	transcript	13721	17229	+	LINF_050005400-T	144	13632(19)|13776(3)|13539(2)|13823(1)|16628(8)|13724(68)|13755(3)|13737(5)	1	ND	LINF_050005400(hypothetical_protein_-_conserved)	PolyA_annotated_by_Isoseq_Alt_PolyA_Isoseq:16811(1)
LinJ.05	transcript	17558	21865	+	LINF_050005500-T	152	17613(25)|17240(117)|17273(9)|20629(21)|20485(4)|20242(4)|20542(4)|20311(20)|20338(4)|20343(2)|20662(1)|17694(5)|17316(11)|17584(12)	2	ND	LINF_050005500(major_vault_protein_-_putative)	PolyA_annotated_by_Isoseq_Alt_PolyA_Isoseq:21865(1)|21866(1)|21866(1)|21934(1)
LinJ.05	transcript	22182	22811	+	LINF_050005600-T	266	22201(96)|21853(4)|22264(14)|21887(3)|22253(1)|22265(1)|22277(1)|22493(2)|22187(5)|22237(15)	1	ND	LINF_050005600(dynein_light_chain_-_putative)	PolyA_annotated_by_Isoseq
LinJ.05	transcript	23291	24765	+	LINF_050005700-T	147	23324(23)|23313(3)|23346(2)|23198(23)	ND	ND	LINF_050005700(Rrp15p_-_putative)	-
LinJ.05	transcript	24766	26248	+	LINF_050005800-T	169	24671(3)|24940(3)|24743(3)|24755(3)|24798(4)	ND	ND	LINF_050005800(Nudix_hydrolase_2_-_putative)	-
LinJ.05	transcript	26617	32544	+	LINF_050005900-T	371	26525(1)|26735(1)|30103(55)|29915(2)|32372(5)|32379(3)|32415(2)|32383(2)|26657(3)|26620(40)|26532(1)	3	ND	LINF_050005900(phosphoprotein_phosphatase_-_putative)	PolyA_annotated_by_Isoseq_Alt_PolyA_Isoseq:32497(1)|32511(1)|32544(1)
LinJ.05	transcript	33070	34165	+	LINF_050006000-T	185	32941(4)|33047(13)|33144(1)	ND	ND	LINF_050006000(hypothetical_protein_-_conserved)	-
LinJ.05	transcript	34166	36035	+	LINF_050006100-T	283	34291(4)	1	ND	LINF_050006100(hypothetical_protein_-_conserved)	PolyA_annotated_by_Isoseq
LinJ.05	transcript	36373	40873	+	LINF_050006200-T	164	36522(33)|39316(2)|39847(20)	2	ND	LINF_050006200(protein_kinase_-_putative)	PolyA_annotated_by_Isoseq
LinJ.05	transcript	41145	44414	+	LINF_050006300-T	254	41234(1)|41162(11)|41222(4)|40744(3)	1	ND	LINF_050006300(nucleolar_RNA_helicase_II_-_putative)	PolyA_annotated_by_Isoseq_Alt_PolyA_Isoseq:44398(1)
LinJ.05	transcript	44950	46876	+	LINF_050006400-T	127	44922(1)|44903(1)|44906(1)|44892(1)|44860(5)|44869(76)|44881(53)	1	ND	LINF_050006400(Leucine_Rich_repeat-containing_protein)	PolyA_annotated_by_Isoseq
LinJ.05	transcript	47131	49419	+	LINF_050006500-T	64	47128(1)|47123(9)|47125(5)|47144(18)	ND	ND	LINF_050006500(hypothetical_protein_-_conserved)	-
LinJ.05	transcript	49420	52601	+	LINF_050006600-T	154	49537(1)|49545(1)|49423(2)|49442(4)|49542(1)	ND	ND	LINF_050006600(hypothetical_protein_-_conserved)	-
LinJ.05	transcript	52602	55578	+	LINF_050006700-T	230	52578(1)|52922(31)|52683(1)|52604(1)	2	ND	LINF_050006700(dihydrolipoamide_branched_chain_transacylase_-_putative)	PolyA_annotated_by_Isoseq_Alt_PolyA_Isoseq:55587(1)
LinJ.05	transcript	56049	57765	+	LINF_050006800-T	133	56060(1)|56084(1)|56115(1)|55973(1)|55912(12)|56076(25)|56097(8)	1	ND	LINF_050006800(Fip1_motif/Zinc_finger_C-x8-C-x5-C-x3-H_type_(and_similar)_-_putative)	PolyA_annotated_by_Isoseq
LinJ.05	transcript	58092	61009	+	LINF_050006900-T	94	58213(1)|58079(28)|58151(5)|58220(1)	ND	ND	LINF_050006900(Ferrous_iron_transport_protein_B/50S_ribosome-binding_GTPase_-_putative)	-
LinJ.05	transcript	61010	66089	+	LINF_050007000-T	86	61115(1)|61056(7)|61092(1)|61077(1)	2	ND	LINF_050007000(hypothetical_protein_-_conserved)	PolyA_annotated_by_Isoseq_Alt_PolyA_Isoseq:66062(1)|66089(1)
LinJ.05	transcript	66289	73912	+	LINF_050007100-T	174	66492(2)|66290(1)|66366(1)|69798(2)|69807(1)|69831(1)|73321(18)|73240(15)|66294(40)|66296(2)|66347(7)	ND	ND	LINF_050007100(dual_specificity_phosphatase-like_protein)	-
LinJ.05	transcript	73913	76375	+	LINF_050007200-T	57	76173(3)|76209(1)|73940(29)|73895(2)|73822(1)	2	ND	LINF_050007200(hydrogenase_-_putative)	PolyA_annotated_by_Isoseq
LinJ.05	transcript	76699	83847	+	LINF_050007300-T	128	76686(1)|78438(40)|83572(18)|83575(6)|83316(2)|83710(1)|83612(1)|83601(1)|76702(10)|76708(4)|76780(1)	1	ND	LINF_050007300(unknown)	PolyA_annotated_by_Isoseq_Alt_PolyA_Isoseq:80500(1)
LinJ.05	transcript	84284	85206	+	LINF_050007400-T	125	84230(55)|84320(7)|84210(2)|84167(3)|84173(2)|84222(3)	ND	ND	LINF_050007400(hypothetical_protein_-_conserved)	-
LinJ.05	transcript	85207	86845	+	LINF_050007500-T	101	85309(2)|85354(1)|86803(19)|86846(1)|86789(1)|85254(3)|85145(2)|85222(27)	1	ND	LINF_050007500(Ankyrin_repeat-containing_protein)	PolyA_annotated_by_Isoseq_Alt_PolyA_Isoseq:86806(1)
LinJ.05	transcript	87306	88932	+	LINF_050007600-T	113	87156(13)|87162(9)|87319(1)	ND	ND	LINF_050007600(hypothetical_protein_-_conserved)	-
LinJ.05	transcript	88933	90987	+	LINF_050007700-T	811	89000(7)|90518(30)	3	ND	LINF_050007700(protein_tyrosine_phosphatase_-_putative)	PolyA_annotated_by_Isoseq_Alt_PolyA_Isoseq:90979(1)|90987(1)
LinJ.05	transcript	91358	93216	+	LINF_050007800-T	81	91564(2)|91419(1)|91483(1)|91386(1)|91331(36)|91365(2)|90952(6)	ND	ND	LINF_050007800(ARP2/3_complex_16kDa_subunit_-_putative)	-
LinJ.05	transcript	93217	95208	+	LINF_050007900-T	72	93313(2)|93279(28)|93500(1)	1	ND	LINF_050007900(phosphate_carrier_protein_-_mitochondrial_precursor-like_protein)	PolyA_annotated_by_Isoseq_Alt_PolyA_Isoseq:95194(1)|95199(1)|95205(1)
LinJ.05	transcript	95708	98075	+	LINF_050008000-T	103	95736(1)	1	ND	LINF_050008000(hypothetical_protein_-_conserved)	PolyA_annotated_by_Isoseq
LinJ.05	transcript	98436	100432	+	LINF_050008100-T	225	100169(5)|100174(2)|100327(22)|98492(1)|98497(1)|99912(46)	ND	ND	LINF_050008100(monothiol_glutaredoxin_-_putative)	-
LinJ.05	transcript	100433	103800	+	LINF_050008300-T	32	100421(18)|100424(1)|100470(1)	1	ND	LINF_050008300(DNA_replication_licensing_factor_MCM8_-_putative)	PolyA_annotated_by_Isoseq
LinJ.05	transcript	104200	106507	+	LINF_050008400-T	112	104284(6)	ND	ND	LINF_050008400(mitoribosomal_protein_uS11m)	-
LinJ.05	transcript	106508	108915	+	LINF_050008500-T	1109	106617(3)|106627(2)|106365(2)|106509(1)|106513(262)|106515(2)|106567(13)	6	108915(5)	LINF_050008500(trypanothione_reductase)	PolyA_annotated_by_Isoseq_Alt_PolyA_Isoseq:108889(2)|108877(1)
LinJ.05	transcript	109214	111806	+	LINF_050008600-T	106	109217(8)|109225(3)	ND	ND	LINF_050008600(ATP-dependent_RNA_helicase_-_putative)	-
LinJ.05	transcript	111807	114267	+	LINF_050008700-T	224	111891(13)	ND	ND	LINF_050008700(hypothetical_protein_-_conserved)	-
LinJ.05	transcript	114268	123752	+	LINF_050008800-T	279	120934(1)|114192(1)|120690(1)|114246(1)|114559(1)|122866(3)|123065(1)|122365(48)|122302(2)|122178(2)|122368(1)|120687(11)|120852(2)|114401(72)|120627(7)|114409(17)|120966(1)|114424(5)	3	ND	LINF_050008800(microtubule-associated_protein_-_putative)	PolyA_annotated_by_Isoseq_Alt_PolyA_Isoseq:123714(1)|123715(1)|123716(1)|123716(1)|123716(1)|123716(1)|123716(1)|123735(1)|123752(1)|123752(1)|123752(1)|123757(1)|123757(1)|123716(2)|123750(2)
LinJ.05	transcript	124216	129946	+	LINF_050008900-T	55	124144(2)|125928(9)|126005(1)|124235(14)|124249(4)|124379(3)	2	ND	LINF_050008900(protein_kinase_-_putative)	PolyA_annotated_by_Isoseq_Alt_PolyA_Isoseq:129945(1)|129946(1)
LinJ.05	transcript	130378	134939	+	LINF_050009000-T	173	130402(4)|130668(1)	1	ND	LINF_050009000(structural_maintenance_of_chromosome_(SMC)_-_putative)	PolyA_annotated_by_Isoseq_Alt_PolyA_Isoseq:134861(1)|134862(1)
LinJ.05	transcript	135198	138300	+	LINF_050009100-T	64	135229(1)	1	ND	LINF_050009100(Tetratricopeptide_repeat/TPR_repeat_-_putative)	-
LinJ.05	transcript	138714	140059	+	LINF_050009200-T	185	138773(3)	ND	ND	LINF_050009200(dynein-light_chain-protein_-_putative)	-
LinJ.05	transcript	140060	141815	+	LINF_050009250-T	79	140072(40)|140085(7)|140074(1)	ND	ND	unknown	-
LinJ.05	transcript	141816	144532	+	LINF_050009300-T	68	141874(9)	ND	ND	LINF_050009300(hypothetical_protein_-_conserved)	-
LinJ.05	transcript	144533	148377	+	LINF_050009400-T	60	147454(2)|144653(3)|144536(3)|144597(7)	ND	ND	LINF_050009400(hypothetical_protein_-_conserved)	-
LinJ.05	transcript	148378	149320	+	LINF_050009500-T	851	148510(2)|148436(6)|148392(1)|148464(1)|148387(57)|148390(24)|148399(6)	1	ND	LINF_050009500(hypothetical_protein_-_conserved)	PolyA_annotated_by_Isoseq_Alt_PolyA_Isoseq:149318(1)
LinJ.05	transcript	149772	152729	+	LINF_050009600-T	72	149775(8)|149774(1)	1	ND	LINF_050009600(GTPase_-_putative)	PolyA_annotated_by_Isoseq
LinJ.05	transcript	153172	154891	+	LINF_050009700-T	148	154213(5)|154310(1)|153213(8)|153238(1)|154199(23)	ND	ND	LINF_050009700(hypothetical_protein_-_conserved)	-
LinJ.05	transcript	154892	160230	+	LINF_050009800-T	173	159099(5)|159189(2)|155028(6)|155090(1)|155047(1)	ND	ND	LINF_050009800(monocarboxylate_transporter-like_protein)	-
LinJ.05	transcript	160231	162231	+	LINF_050009900-T	632	161996(4)|162054(1)|160312(8)|160232(1)|161972(6)	1	ND	LINF_050009900(hypothetical_protein_-_conserved)	PolyA_annotated_by_Isoseq
LinJ.05	transcript	162581	164930	+	LINF_050010000-T	979	162611(1)|165144(3)|162413(68)|162537(3)|162582(3)	2	ND	LINF_050010000(ATP_synthase_F1_-_alpha_subunit_-_putative)	PolyA_annotated_by_Isoseq_Alt_PolyA_Isoseq:164926(1)|164929(1)|164929(1)|164930(1)|164930(1)
LinJ.05	transcript	165702	168051	+	LINF_050010100-T	916	165658(4)|165691(2)|165788(2)|165732(1)|165613(1)|165499(2)|165503(3)|165541(5)	2	ND	LINF_050010100(ATP_synthase_F1_-_alpha_subunit_-_putative)	PolyA_annotated_by_Isoseq_Alt_PolyA_Isoseq:168047(1)|168050(1)|168050(1)|168050(1)|168051(1)|168051(1)|168051(1)|168047(2)
LinJ.05	transcript	168820	171969	+	LINF_050010200-T	947	168723(2)|168809(2)|168850(2)|168775(1)|168776(1)|168821(1)|168617(2)|168658(3)|168659(7)	1	ND	LINF_050010200(ATP_synthase_F1_-_alpha_subunit_-_putative)	-
LinJ.05	transcript	172455	174461	+	LINF_050010300-T	245	172939(40)|172948(3)|172466(1)|173009(2)|172978(1)|172610(4)|172613(2)|172616(2)	1	ND	LINF_050010300(nuclear_receptor_binding_factor-like_protein)	PolyA_annotated_by_Isoseq
LinJ.05	transcript	174774	181422	+	LINF_050010400-T	54	174782(6)|174938(5)	1	ND	LINF_050010400(kinetoplast-associated_protein-like_protein)	-
LinJ.05	transcript	181793	182570	+	LINF_050010500-T	140	181908(2)|181811(1)|181868(1)|181830(1)|181814(6)|181817(10)|181838(4)	1	ND	LINF_050010500(LSM_domain_containing_protein_-_putative)	PolyA_annotated_by_Isoseq
LinJ.05	transcript	183084	185810	+	LINF_050010600-T	166	183087(32)|183093(3)|183243(1)|183056(1)|183026(1)|183004(2)|183017(4)|183075(14)	ND	ND	LINF_050010600(cdc2-related_kinase_-_putative)	-
LinJ.05	transcript	185811	189447	+	LINF_050010700-T	138	187875(5)|187820(1)|185953(9)|185958(4)|185885(1)	1	ND	LINF_050010700(hypothetical_protein_-_conserved)	PolyA_annotated_by_Isoseq_Alt_PolyA_Isoseq:189437(1)
LinJ.05	transcript	189763	191515	+	LINF_050010800-T	186	189490(4)|189797(3)|189810(1)	1	ND	LINF_050010800(hypothetical_protein_-_conserved)	PolyA_annotated_by_Isoseq_Alt_PolyA_Isoseq:191504(1)
LinJ.05	transcript	191832	196702	+	LINF_050010900-T	254	191808(1)|191819(1)|193621(6)|195169(10)|195466(1)|192228(24)|191891(3)|191916(1)	1	196702(2)	LINF_050010900(hypothetical_protein_-_conserved)	PolyA_annotated_by_Isoseq
LinJ.05	transcript	196981	200349	+	LINF_050011000-T	86	197039(11)|197044(2)|197010(1)	1	ND	LINF_050011000(ATP-dependent_RNA_helicase_-_putative)	PolyA_annotated_by_Isoseq
LinJ.05	transcript	200643	203654	+	LINF_050011100-T	91	200776(2)|200660(5)|200663(3)	1	203656(1)	LINF_050011100(COG4_transport_protein_-_putative)	PolyA_annotated_by_Isoseq
LinJ.05	transcript	204047	207324	+	LINF_050011200-T	28	203908(2)|204015(16)|204223(1)	1	ND	LINF_050011200(Surp_module_-_putative)	PolyA_annotated_by_Isoseq
LinJ.05	transcript	207871	211539	+	LINF_050011300-T	42	207869(21)|207797(1)|207856(1)|208018(1)|207897(1)|207939(1)|207874(21)|207780(31)|207806(5)	ND	ND	LINF_050011300(hypothetical_protein_-_conserved)	-
LinJ.05	transcript	211540	215826	+	LINF_050011400-T	181	211573(4)|211549(2)|211555(19)|211565(2)	2	215855(1)|215828(2)	LINF_050011400(kinesin_-_putative)	PolyA_annotated_by_Isoseq_Alt_PolyA_Isoseq:215828(1)|215821(1)
LinJ.05	transcript	216172	222720	+	LINF_050011500-T	170	216194(8)|216271(4)	2	ND	LINF_050011500(Ankyrin_repeats-containing_protein)	PolyA_annotated_by_Isoseq_Alt_PolyA_Isoseq:222704(1)|222719(1)|222728(1)|222920(1)
LinJ.05	transcript	223170	228816	+	LINF_050011600-T	140	223185(2)|223230(15)|223192(1)|223236(2)|223174(5)|223177(5)	ND	ND	LINF_050011600(hypothetical_protein_-_conserved)	-
LinJ.05	transcript	228817	230731	+	LINF_050011700-T	101	228838(3)|228824(39)	ND	ND	LINF_050011700(nitroreductase-like_protein)	-
LinJ.05	transcript	230732	240230	+	LINF_050011800-T	49	230591(2)|230632(4)|230637(6)|230741(8)|230438(9)|230503(10)|230554(2)	1	240229(1)|240221(1)|240247(3)	LINF_050011800(hypothetical_protein_-_conserved)	PolyA_annotated_by_Isoseq_Alt_PolyA_Isoseq:240149(1)|240145(1)
LinJ.05	transcript	240433	242237	+	LINF_050011900-T	173	240493(2)	ND	ND	LINF_050011900(sre-2/carboxylate_carrier-like_protein)	-
LinJ.05	transcript	242238	251020	+	LINF_050012000-T	35	242536(3)|242282(1)|242279(1)|242530(1)|242516(1)|242498(18)|242506(4)|242526(29)	1	ND	LINF_050012000(Sperm-tail_PG-rich_repeat_-_putative)	PolyA_annotated_by_Isoseq
LinJ.05	transcript	251651	252875	+	LINF_050012100-T	162	251757(3)|251260(14)|251321(35)|251658(2)|251719(2)|251734(5)	ND	ND	unknown	-
LinJ.05	transcript	252876	259610	+	LINF_050012200-T	69	252945(12)|253051(5)	2	259808(1)	LINF_050012200(hypothetical_protein_-_conserved)	PolyA_annotated_by_Isoseq_Alt_PolyA_Isoseq:259606(1)
LinJ.05	transcript	260114	266841	+	LINF_050012300-T	480	260588(3)|260174(1)|260730(16)|260760(5)|261607(13)|261674(7)|261905(1)|261889(1)|261677(1)|260137(16)|260166(4)|260372(3)	ND	ND	LINF_050012300(CYC2-like_cyclin_-_putative)	-
LinJ.05	transcript	266842	273057	+	LINF_050012400-T	81	266891(1)|266861(1)|266854(1)|268024(2)|267984(1)|267314(16)|266869(7)|266881(1)	1	ND	LINF_050012400(phophatase-like_protein)	PolyA_annotated_by_Isoseq_Alt_PolyA_Isoseq:273040(1)|273049(1)|273049(1)|273056(1)
LinJ.05	transcript	273434	277523	+	LINF_050012500-T	121	273478(1)|273431(9)|273446(19)|273468(5)	1	ND	LINF_050012500(hypothetical_protein_-_conserved)	PolyA_annotated_by_Isoseq
LinJ.05	transcript	277650	280059	+	LINF_050012600-T	169	277772(5)|277585(1)|277578(32)|277763(58)|277769(6)	ND	ND	LINF_050012600(Vta1_like_-_putative)	-
LinJ.05	transcript	280060	283687	+	LINF_050012700-T	149	280118(1)|280217(1)|280272(1)|280175(1)|280202(1)|280086(23)|280094(8)|280105(2)	ND	ND	LINF_050012700(Flavodoxin/Radical_SAM_superfamily/Wyosine_base_formation_-_putative)	-
LinJ.05	transcript	283688	289749	+	LINF_050012800-T	209	289303(1)|289200(1)|289207(1)|289199(44)|289177(2)|289375(1)	2	ND	LINF_050012800(kinesin-like_protein)	PolyA_annotated_by_Isoseq_Alt_PolyA_Isoseq:289731(1)|289747(1)|289748(1)|289749(1)|289749(2)
LinJ.05	transcript	290160	295137	+	LINF_050012900-T	94	290101(5)|290193(16)|290214(1)	2	ND	LINF_050012900(hypothetical_protein_-_conserved)	PolyA_annotated_by_Isoseq_Alt_PolyA_Isoseq:295135(1)
LinJ.05	transcript	295519	297490	+	LINF_050013000-T	1506	295201(5)|295564(1)|295466(1)|295510(1)|295537(10)|295541(2)|295620(3)	4	ND	LINF_050013000(hypothetical_protein_-_conserved)	PolyA_annotated_by_Isoseq
LinJ.05	transcript	297888	299440	+	LINF_050013100-T	71	298168(1)|298101(2)|297918(12)|297967(1)	1	ND	LINF_050013100(Mitochondrial_glycoprotein_-_putative)	PolyA_annotated_by_Isoseq
LinJ.05	transcript	299933	301823	+	LINF_050013200-T	120	300005(6)|300008(1)|300011(1)	1	ND	LINF_050013200(MYND_zinc_finger_(ZnF)_domain-like_protein)	PolyA_annotated_by_Isoseq
LinJ.05	transcript	302124	303183	+	LINF_050013300-T	98	302162(2)|302168(2)|302142(59)|302148(3)|302158(3)	1	ND	LINF_050013300(Got1/Sft2-like_family_-_putative)	PolyA_annotated_by_Isoseq
LinJ.05	transcript	303577	307462	+	LINF_050013400-T	145	303486(1)|303621(2)|303599(2)|303596(1)	ND	ND	LINF_050013400(hypothetical_protein_-_conserved)	-
LinJ.05	transcript	307463	309411	+	LINF_050013500-T	898	307482(1)|307464(2)|307550(54)|307573(4)	2	ND	LINF_050013500(methylthioadenosine_phosphorylase_-_putative)	PolyA_annotated_by_Isoseq
LinJ.05	transcript	310022	316162	+	LINF_050013600-T	136	310712(2)|310704(1)|310027(11)|310049(2)|310699(3)	1	ND	LINF_050013600(hypothetical_protein_-_conserved)	PolyA_annotated_by_Isoseq_Alt_PolyA_Isoseq:316159(1)|316159(1)
LinJ.05	transcript	316850	319575	+	LINF_050013700-T	184	316879(2)|316853(1)|316811(1)|317030(3)|316812(7)|316857(5)	1	ND	LINF_050013700(protein_containing_zinc-finger_of_a_C2HC-type)	PolyA_annotated_by_Isoseq
LinJ.05	transcript	319990	321233	+	LINF_050013800-T	171	319999(21)|320079(1)|320046(1)	ND	ND	LINF_050013800(mitoribosomal_protein_mL63)	-
LinJ.05	transcript	321234	327560	+	LINF_050013900-T	15	321232(2)|321279(5)|321486(1)	1	ND	LINF_050013900(hypothetical_protein_-_conserved)	PolyA_annotated_by_Isoseq
LinJ.05	transcript	327983	329715	+	LINF_050014000-T	313	328011(3)|328002(21)|328005(17)	ND	ND	LINF_050014000(hypothetical_protein_-_conserved)	-
LinJ.05	transcript	329716	336629	+	LINF_050014100-T	276	329731(3)|329343(7)|329737(1)	2	ND	LINF_050014100(CPSF_A_subunit_region_containing_protein_-_putative)	PolyA_annotated_by_Isoseq_Alt_PolyA_Isoseq:336612(1)|336618(1)|336619(1)|336620(2)|336621(2)
LinJ.05	transcript	336975	339254	+	LINF_050014200-T	297	337070(4)|336973(3)|336977(13)|337037(92)|338560(1)|338470(4)|338566(2)|338460(1)|338477(46)	1	ND	LINF_050014200(surface_antigen-like_protein)	PolyA_annotated_by_Isoseq_Alt_PolyA_Isoseq:339253(1)_Alternative_strong_SAS
LinJ.05	transcript	339614	343149	+	LINF_050014300-T	114	339662(6)|339664(3)|339669(1)	1	ND	LINF_050014300(hypothetical_protein_-_conserved)	PolyA_annotated_by_Isoseq_Alt_PolyA_Isoseq:343139(1)
LinJ.05	transcript	343470	348108	+	LINF_050014400-T	136	343478(1)|343553(3)|343477(63)|343507(1)	3	ND	LINF_050014400(paraflagellar_rod_protein_-_putative)	PolyA_annotated_by_Isoseq
LinJ.05	transcript	348510	350491	+	LINF_050014500-T	71	348513(5)|348574(1)|348536(1)	1	ND	LINF_050014500(ubiquitin-conjugating_enzyme_E2_-_putative)	-
LinJ.05	transcript	350948	355711	+	LINF_050014600-T	89	350907(13)|351025(13)	1	ND	LINF_050014600(hypothetical_protein_-_conserved)	PolyA_annotated_by_Isoseq_Alt_PolyA_Isoseq:355581(1)|355692(1)|355693(1)|355693(1)
LinJ.05	transcript	356142	357003	+	LINF_050014650-T	419	356264(1)|356127(5)|356179(2)|356108(1)	ND	ND	unknown	-
LinJ.05	transcript	357004	360467	+	LINF_050014700-T	108	357038(3)|357008(1)	2	ND	LINF_050014700(glutaminyl_cyclase_-_putative)	PolyA_annotated_by_Isoseq_Alt_PolyA_Isoseq:360158(1)|360759(1)|360466(2)
LinJ.05	transcript	360956	363428	+	LINF_050014800-T	263	360903(1)|361082(103)|360949(43)|360939(4)	2	ND	LINF_050014800(metallo-peptidase_-_Clan_M-_-_Family_M49)	PolyA_annotated_by_Isoseq_Alt_PolyA_Isoseq:363610(1)|363614(1)|363634(1)
LinJ.05	transcript	372260	373743	-	LINF_050015100-T	121	373735(11)|373613(2)|373750(4)|373738(1)|373752(1)|373640(8)|374202(4)|373730(3)|374380(1)|374285(20)|374325(5)|374844(2)|374364(28)	1	ND	LINF_050015100(3-mercaptopyruvate_sulfurtransferase)	PolyA_annotated_by_Isoseq_Strong_Alt_SL_at_5'_added_by_Isoseq
LinJ.05	transcript	374843	376942	-	LINF_050015200-T	215	376736(1)|376940(1)|376866(1)|376982(31)|376926(17)|376906(2)	1	ND	LINF_050015200(NADH-ubiquinone_oxidoreductase_-_mitochondrial_-_putative)	PolyA_annotated_by_Isoseq
LinJ.05	transcript	376943	377638	-	LINF_050015300-T	140	377569(1)|377624(1)|377612(6)|377627(65)|377587(5)	ND	ND	LINF_050015300(hypothetical_protein_-_conserved)	-
LinJ.05	transcript	377639	379719	-	LINF_050015400-T	371	379614(2)|379640(1)|379811(1)|379658(4)|379678(45)|379716(3)	ND	ND	LINF_050015400(hypothetical_protein_-_conserved)	-
LinJ.05	transcript	380104	382507	-	LINF_050015500-T	74	382379(1)|382358(2)|382493(17)|382460(2)	1	ND	LINF_050015500(methyltransferase-like_protein)	PolyA_annotated_by_Isoseq
LinJ.05	transcript	382791	386076	-	LINF_050015600-T	87	383020(7)|382999(1)|382988(1)|386062(27)|386034(14)|386041(1)	4	ND	LINF_050015600(hypothetical_protein_-_conserved)	PolyA_annotated_by_Isoseq_Alt_PolyA_Isoseq:382786(1)
LinJ.05	transcript	386077	387055	-	LINF_050015700-T	601	387033(39)|386985(1)|386911(1)|386998(5)|387027(3)|386904(2)	ND	ND	LINF_050015700(hypothetical_protein_-_conserved)	-
LinJ.05	transcript	387244	388579	-	LINF_050015800-T	225	388560(1)|388553(1)|388477(1)|388637(2)|388707(11)|388722(10)	1	ND	LINF_050015800(stomatin-like_protein)	-
LinJ.05	transcript	388812	389548	-	LINF_050015825-T	10	ND	1	ND	unknown	PolyA_annotated_by_Isoseq
LinJ.05	transcript	389935	391878	+	LINF_050015850-T	86	389995(1)|389942(5)|389945(2)|389861(2)	1	ND	LINF_050015850(hypothetical_protein)	PolyA_annotated_by_Isoseq
LinJ.05	transcript	392132	394407	+	LINF_050015900-T	204	392163(3)|392173(1)|392235(1)	ND	ND	LINF_050015900(ATPase_-_putative)	-
LinJ.05	transcript	394408	396881	+	LINF_050016000-T	88	396552(3)|396587(1)|394405(78)|394452(9)|394472(2)	1	ND	LINF_050016000(Legume-like_lectin_family_-_putative)	PolyA_annotated_by_Isoseq_Alt_PolyA_Isoseq:396867(1)
LinJ.05	transcript	397251	400285	+	LINF_050016100-T	225	397255(2)|397412(2)|397318(10)|397249(4)|397253(14)	2	ND	LINF_050016100(Phosphatidylinositol_4-phosphate_5-kinase_-_putative)	PolyA_annotated_by_Isoseq_Alt_PolyA_Isoseq:400219(1)|400281(1)|400288(1)
LinJ.05	transcript	400606	401957	+	LINF_050016150-T	86	400630(2)	ND	ND	unknown	-
LinJ.05	transcript	401958	405754	+	LINF_050016200-T	202	402065(12)|405373(7)	ND	ND	LINF_050016200(double-strand-break_repair_protein_rad21_homolog_-_putative)	-
LinJ.05	transcript	405929	407514	+	LINF_050016300-T	195	405989(1)|405529(3)|405964(40)|405493(9)	1	ND	LINF_050016300(Nodulation_protein_S_(NodS)/Methyltransferase_domain_containing_protein_-_putative)	PolyA_annotated_by_Isoseq_Alt_PolyA_Isoseq:407414(1)|407507(1)
LinJ.05	transcript	407996	415309	+	LINF_050016400-T	923	407997(1)|409093(2)|409123(2)|410122(33)|410125(3)|410136(2)|410028(2)|409768(2)|410033(1)|408299(12)|407958(1)|408016(1)	1	415311(2)	LINF_050016400(hypothetical_protein_-_conserved)	PolyA_annotated_by_Isoseq
LinJ.05	transcript	415738	417317	+	LINF_050016450-T	209	415740(7)|415744(27)	1	ND	unknown	-
LinJ.05	transcript	417670	418988	+	LINF_050016500-T	85	417814(2)	ND	ND	LINF_050016500(hypothetical_protein_-_conserved)	-
LinJ.05	transcript	418989	420672	+	LINF_050016550-T	63	419083(1)|419098(1)|418997(8)|419045(7)|419033(54)	ND	ND	unknown	-
LinJ.05	transcript	420683	422833	-	LINF_050016600-T	111	422774(2)|422734(1)|422825(1)|422802(1)|422808(5)|422814(15)|422823(8)	ND	ND	LINF_050016600(hypothetical_protein_-_conserved)	longer_CDS_in_5p
LinJ.05	transcript	422834	424751	-	LINF_050016700-T	326	424707(13)|424800(1)	ND	ND	LINF_050016700(V-type_proton_ATPase_subunit_D_-_putative)	-
LinJ.05	transcript	424752	428856	-	LINF_050016800-T	30	428330(2)|428104(2)|428460(25)|428853(12)|428098(4)	ND	ND	LINF_050016800(hypothetical_protein_-_unknown_function)	-
LinJ.05	transcript	428857	429710	-	LINF_050016900-T	88	429598(65)|429690(2)|429586(8)|429717(3)|429721(7)	ND	ND	LINF_050016900(hypothetical_protein)	-
LinJ.05	transcript	429711	431355	-	LINF_050017000-T	332	431263(1)|431288(2)|431318(13)|431328(35)	ND	ND	LINF_050017000(fatty_acid_elongase_-_putative)	-
LinJ.05	transcript	431356	433603	-	LINF_050017100-T	129	433585(1)	ND	ND	LINF_050017100(hypothetical_protein_-_conserved)	-
LinJ.05	transcript	433970	440949	-	LINF_050017200-T	92	440930(3)|440997(1)	1	ND	LINF_050017200(hypothetical_protein_-_conserved)	PolyA_annotated_by_Isoseq_Alt_PolyA_Isoseq:433976(1)|433978(1)|433994(1)
LinJ.05	transcript	440950	441808	-	LINF_050017300-T	407	441840(6)|441807(1)|441702(1)|441745(2)|441785(54)|441723(2)	ND	ND	LINF_050017300(prefoldin_subunit_-_putative)	-
LinJ.05	transcript	442009	443970	-	LINF_050017400-T	123	443018(94)|442953(4)|442989(30)|443056(1)|443923(2)|443939(4)|443881(2)	1	442067(1)	LINF_050017400(protein_phosphatase_type_1_regulator-like_protein)	-
LinJ.05	transcript	444312	444740	-	LINF_050017430-T	ND	ND	1	ND	unknown	PolyA_annotated_by_Isoseq_Alt_PolyA_Isoseq:444349(1)
LinJ.05	transcript	445156	446135	+	LINF_050017460-T	3	ND	ND	ND	unknown	-
LinJ.05	transcript	446136	451133	+	LINF_050017500-T	258	450372(1)|446215(1)|447841(3)|447783(2)|447845(1)|448497(16)|448040(2)|448500(3)|448662(2)|448444(1)|450396(3)|450555(1)|446181(5)|450562(1)|446155(13)|450395(1)|446208(1)	2	ND	LINF_050017500(surface_antigen-like_protein)	PolyA_annotated_by_Isoseq_Alt_PolyA_Isoseq:451131(1)|451131(1)|451133(1)|451140(1)|451345(1)
LinJ.05	transcript	451592	463859	+	LINF_050019850-T	68	451594(3)|451608(1)	1	ND	unknown	PolyA_annotated_by_Isoseq_Alt_PolyA_Isoseq:463653(1)
LinJ.05	transcript	464042	466275	+	LINF_050019900-T	34	464047(12)|464133(1)|464055(1)	ND	ND	LINF_050019900(adenylate_cyclase_regulatory_protein-like_protein)	-
LinJ.05	transcript	466276	467359	+	LINF_050020000-T	83	466324(1)	ND	ND	unknown	-
LinJ.05	transcript	467619	467714	+	LINF_050020100-T	35	ND	ND	ND	unknown	-
LinJ.06	transcript	324	1496	-	LINF_060004900-T	6	ND	ND	ND	unknown	-
LinJ.06	transcript	1837	2492	-	LINF_060005000-T	9092	2491(1)|2368(2)|2372(5)|2505(2)|2512(34)|2516(7)|2395(8)|2401(64)|2533(3)|2406(1)|2377(1)|2513(1)|2589(29)|2539(1)|2609(11)|2536(1)|2489(1542)	2	ND	LINF_060005000(histone_H4)	PolyA_annotated_by_Isoseq_Alt_PolyA_Isoseq:1837(2)|1775(1)|1779(1)|1791(1)|1791(1)|1837(1)|1837(1)
LinJ.06	transcript	2849	6314	-	LINF_060005100-T	27	6280(4)|6374(10)|6396(1)|2493(1)|4092(6)|3033(8)	1	ND	LINF_060005100(hypothetical_protein_-_conserved)	PolyA_annotated_by_Isoseq_Alternative_strong_SAS
LinJ.06	transcript	6602	7870	-	LINF_060005150-T	71	7822(26)|7802(4)	1	ND	unknown	PolyA_annotated_by_Isoseq
LinJ.06	transcript	8355	14205	-	LINF_060005200-T	391	10973(4)|8995(7)|8971(5)|9175(5)|8457(2)|14188(2)|14159(1)|14045(1)	1	9369(1)|8365(2)|8355(1)	LINF_060005200(WD_domain_-_G-beta_repeat_-_putative)	PolyA_annotated_by_Isoseq
LinJ.06	transcript	14206	15791	-	LINF_060005300-T	133	15732(4)|15510(1)|15724(1)|15790(1)|15759(5)|15767(39)|15848(9)	ND	ND	LINF_060005300(mitoribosomal_protein_mL46)	-
LinJ.06	transcript	16045	17124	-	LINF_060005350-T	152	16989(2)	1	ND	unknown	PolyA_annotated_by_Isoseq
LinJ.06	transcript	17398	24189	-	LINF_060005400-T	292	22929(3)|22971(1)|22647(1)|18132(2)|24183(2)|24175(1)|23557(2)	1	ND	LINF_060005400(pumilio_protein_5|PUF5)	PolyA_annotated_by_Isoseq_Alt_PolyA_Isoseq:17525(1)|17536(1)|17538(1)|17539(1)|17549(1)
LinJ.06	transcript	24609	28466	-	LINF_060005500-T	52	27825(14)|27760(1)|26059(2)|28428(1)|28370(1)|28410(1)	1	ND	LINF_060005500(hypothetical_protein_-_conserved)	PolyA_annotated_by_Isoseq
LinJ.06	transcript	28859	31031	-	LINF_060005600-T	45	30992(1)|30999(2)|31004(15)|30820(1)	1	ND	LINF_060005600(unknown)	PolyA_annotated_by_Isoseq
LinJ.06	transcript	31377	35077	-	LINF_060005800-T	26	35055(24)|35043(2)	1	ND	LINF_060005800(ATP-binding_cassette_protein_subfamily_G_-_member_1_-_putative)	PolyA_annotated_by_Isoseq
LinJ.06	transcript	35494	40584	-	LINF_060005900-T	81	40611(26)|36891(9)|36792(1)|40415(2)|40520(10)|40530(29)	1	ND	LINF_060005900(ATP-binding_cassette_protein_subfamily_G,_member_2|ABCG2)	PolyA_annotated_by_Isoseq_Alt_PolyA_Isoseq:35496(1)
LinJ.06	transcript	40986	43269	-	LINF_060006000-T	67	43100(1)|41154(4)|41134(1)|43296(33)|43205(11)|43215(18)	1	ND	LINF_060006000(ATP-binding_cassette_protein_subfamily_G_-_member_3|ABCG3)	PolyA_annotated_by_Isoseq
LinJ.06	transcript	43270	46074	-	LINF_060006100-T	32	43839(3)|46065(2)|45847(1)|45840(1)	ND	ND	LINF_060006100(ATP-binding_cassette_protein_subfamily_G_-_member_1_-_putative)	-
LinJ.06	transcript	46075	49183	-	LINF_060006200-T	163	49173(10)|49276(2)|49236(1)	ND	ND	LINF_060006200(hypothetical_protein_-_conserved)	-
LinJ.06	transcript	49549	50923	-	LINF_060006300-T	576	50916(22)|50807(1)|50724(2)|50854(29)|50862(3)	1	ND	LINF_060006300(cyclophilin)	PolyA_annotated_by_Isoseq_Alt_PolyA_Isoseq:49552(1)
LinJ.06	transcript	51249	52532	-	LINF_060006400-T	217	52489(15)|52432(1)	1	ND	LINF_060006400(Domain_of_unknown_function_(DUF1768)_-_putative)	PolyA_annotated_by_Isoseq_Alt_PolyA_Isoseq:51250(1)
LinJ.06	transcript	53087	54703	-	LINF_060006500-T	335	54700(1)|54515(1)|54566(56)|54544(1)|54645(1)	1	ND	LINF_060006500(20S_proteasome_beta_6_subunit_-_putative)	PolyA_annotated_by_Isoseq_Alt_PolyA_Isoseq:53088(1)|53101(1)
LinJ.06	transcript	55031	55674	-	LINF_060006600-T	138	55632(1)|55647(1)	1	ND	LINF_060006600(hypothetical_protein_-_conserved)	-
LinJ.06	transcript	56072	58132	-	LINF_060006700-T	110	58073(1)|58082(6)|58150(2)|58110(4)	1	ND	LINF_060006700(HD_domain_containing_protein_-_putative)	PolyA_annotated_by_Isoseq_Alt_PolyA_Isoseq:56079(1)
LinJ.06	transcript	58133	59526	-	LINF_060006800-T	86	59392(1)|59502(7)|59591(1)|59532(1)	ND	ND	LINF_060006800(Trm112p-like_protein_-_putative)	-
LinJ.06	transcript	59844	62540	-	LINF_060006900-T	22	62474(1)|62405(1)|62573(7)|62619(2)|62522(8)	2	ND	LINF_060006900(kinesin-like_protein)	PolyA_annotated_by_Isoseq_Alt_PolyA_Isoseq:59843(1)
LinJ.06	transcript	62983	65883	-	LINF_060007000-T	79	65781(9)	1	ND	LINF_060007000(hypothetical_protein_-_conserved)	PolyA_annotated_by_Isoseq_Alt_PolyA_Isoseq:62993(1)
LinJ.06	transcript	66343	68822	-	LINF_060007100-T	143	68811(2)|66588(14)|66582(5)	1	ND	LINF_060007100(hypothetical_protein_-_conserved)	PolyA_annotated_by_Isoseq
LinJ.06	transcript	68823	69892	-	LINF_060007200-T	57	69846(3)|69903(2)|69814(1)	ND	ND	LINF_060007200(hypothetical_protein)	-
LinJ.06	transcript	69893	70430	-	LINF_060007250-T	159	ND	ND	ND	unknown	-
LinJ.06	transcript	70813	73460	-	LINF_060007400-T	56	73438(1)|73624(3)|73642(12)|73455(19)	1	ND	LINF_060007400(FHA_domain_containing_protein_-_putative)	-
LinJ.06	transcript	73797	75056	-	LINF_060007500-T	113	75049(11)|74972(4)	1	ND	LINF_060007500(hypothetical_protein_-_conserved)	PolyA_annotated_by_Isoseq
LinJ.06	transcript	75057	76517	-	LINF_060007600-T	83	76478(2)|76492(9)|76493(21)|76516(6)|76395(2)|76354(1)|76454(1)|76462(1)|76555(1)|76439(3)|76315(3)|76477(3)	ND	ND	LINF_060007600(hypothetical_protein_-_conserved)	-
LinJ.06	transcript	76518	80891	-	LINF_060007700-T	191	80883(5)|80601(1)|80973(1)|80911(1)|80586(3)|80846(2)|80599(4)	ND	ND	LINF_060007700(hypothetical_protein_-_conserved)	-
LinJ.06	transcript	81270	83093	-	LINF_060007800-T	145	83265(31)|83308(2)|83322(3)|83109(1)|83200(10)|83081(8)|82998(6)	2	ND	LINF_060007800(hypothetical_protein_-_conserved)	-
LinJ.06	transcript	83701	90035	-	LINF_060007900-T	100	83835(9)|83793(8)|83703(1)|90049(24)|89959(12)|89932(1)	1	ND	LINF_060007900(5'-3'_exoribonuclease_A_-_putative)	-'|PolyA_annotated_by_Isoseq_Alt_PolyA_Isoseq:83702(1)|83715(1)
LinJ.06	transcript	90592	92560	-	LINF_060008000-T	196	92446(1)|91054(3)|92628(3)|92462(6)|92302(1)	1	ND	LINF_060008000(hypothetical_protein_-_conserved)	PolyA_annotated_by_Isoseq
LinJ.06	transcript	92948	95908	-	LINF_060008100-T	66	95826(1)|95948(16)|95856(3)|95697(1)	ND	ND	LINF_060008100(hypothetical_protein_-_conserved)	-
LinJ.06	transcript	95909	97406	-	LINF_060008150-T	37	97346(17)|97292(1)	ND	ND	unknown	-
LinJ.06	transcript	97407	99701	-	LINF_060008200-T	111	99695(6)|99685(1)	ND	ND	LINF_060008200(ribonuclease_H1_-_putative)	-
LinJ.06	transcript	99702	101336	-	LINF_060008300-T	223	101312(4)	ND	ND	LINF_060008300(MYND_finger_domain-like_protein)	-
LinJ.06	transcript	101708	107301	-	LINF_060008400-T	133	104052(13)|107191(1)|107354(1)|105059(3)	1	ND	LINF_060008400(pteridine_transporter_(truncated)_-_putative)	-
LinJ.06	transcript	107616	111887	-	LINF_060008500-T	75	111817(8)|111867(2)|111870(3)|111051(2)|111890(2)|111857(3)|111813(3)	1	107616(1)	LINF_060008500(hypothetical_protein_-_conserved)	PolyA_annotated_by_Isoseq_Alt_PolyA_Isoseq:107618(1)|107620(1)
LinJ.06	transcript	112076	116085	-	LINF_060008600-T	66	116074(2)	1	ND	LINF_060008600(hypothetical_protein_-_conserved)	PolyA_annotated_by_Isoseq
LinJ.06	transcript	116491	119429	-	LINF_060008700-T	118	119386(4)	2	ND	LINF_060008700(serine_peptidase_-_clan_SC_-_family_S9A-like_protein)	PolyA_annotated_by_Isoseq_Alt_PolyA_Isoseq:116493(1)
LinJ.06	transcript	119430	121518	-	LINF_060008800-T	95	121511(21)|121386(1)|121407(1)	ND	ND	LINF_060008800(NAD(P)-dependent_steroid_dehydrogenase_protein_-_putative)	-
LinJ.06	transcript	121806	123285	-	LINF_060008900-T	75	123282(19)|123264(1)|123238(1)	1	ND	LINF_060008900(hypothetical_protein_-_conserved)	PolyA_annotated_by_Isoseq
LinJ.06	transcript	129806	131676	+	LINF_060009000-T	450	129815(67)|129819(2)|129858(1)	3	131676(1)|131692(1)	LINF_060009000(glutamine_synthetase_-_putative)	PolyA_annotated_by_Isoseq_Alt_PolyA_Isoseq:131692(1)
LinJ.06	transcript	131928	133101	+	LINF_060009100-T	66	131942(2)|131872(1)|131474(2)|132307(3)|131939(11)	1	ND	LINF_060009100(Zinc_finger_C-x8-C-x5-C-x3-H_type_(and_similar)_-_putative)	PolyA_annotated_by_Isoseq_Alt_PolyA_Isoseq:133081(1)
LinJ.06	transcript	133332	136942	+	LINF_060009200-T	113	133375(1)|133931(32)|133956(3)|133959(1)|133341(23)|133360(3)|133370(2)	ND	ND	LINF_060009200(hypothetical_protein_-_conserved)	-
LinJ.06	transcript	136943	139573	+	LINF_060009300-T	206	137101(1)|136997(13)|137070(7)|137077(1)|138685(1)|138626(4)	1	ND	LINF_060009300(Fructose-bisphosphate_aldolase_class-I_-_putative)	PolyA_annotated_by_Isoseq_Alternative_strong_SAS
LinJ.06	transcript	140000	141076	+	LINF_060009400-T	3677	140010(44)|140007(36)|140022(8)|139999(1)|139994(2)|140001(7)|139879(2)	3	ND	LINF_060009400(Ribosomal_protein_L19e_-_putative)	PolyA_annotated_by_Isoseq_Alt_PolyA_Isoseq:141069(1)|141076(1)|141080(1)|141084(1)
LinJ.06	transcript	141686	143329	+	LINF_060009500-T	109	141625(9)|141989(2)|141775(1)|141704(37)|141707(6)|141879(7)	ND	ND	LINF_060009500(hypothetical_protein_-_conserved)	-
LinJ.06	transcript	143330	144646	+	LINF_060009600-T	13	143440(4)|143250(2)|143356(4)|143358(2)|143289(1)|143292(1)|143458(1)|143312(1)|143240(1)|143268(1)|143277(1)|143249(2)|143388(4)|143329(6)	3	ND	LINF_060009600(60S_ribosomal_protein_L19_-_putative)	PolyA_annotated_by_Isoseq_Alt_PolyA_Isoseq:144645(1)|144646(1)|144646(1)|144654(1)
LinJ.06	transcript	145204	148282	+	LINF_060009700-T	20	145154(4)|145236(12)	1	ND	LINF_060009700(hypothetical_protein_-_conserved)	PolyA_annotated_by_Isoseq
LinJ.06	transcript	148741	152150	+	LINF_060009800-T	128	148757(2)|152054(3)	3	152399(1)	LINF_060009800(hypothetical_protein_-_conserved)	PolyA_annotated_by_Isoseq_Alt_PolyA_Isoseq:152048(1)
LinJ.06	transcript	152663	156829	+	LINF_060009900-T	62	ND	1	ND	LINF_060009900(hypothetical_protein_-_conserved)	PolyA_annotated_by_Isoseq_Alt_PolyA_Isoseq:156330(1)
LinJ.06	transcript	157315	160686	+	LINF_060010000-T	86	157991(2)|158000(1)|159694(34)|157178(2)|157399(8)|157297(1)	ND	ND	LINF_060010000(hypothetical_protein_-_conserved)	-
LinJ.06	transcript	160687	165728	+	LINF_060010100-T	50	161163(9)|161117(12)|160794(1)	1	ND	LINF_060010100(ATP-NAD_kinase-like_protein)	PolyA_annotated_by_Isoseq_Alt_PolyA_Isoseq:165721(1)|165726(1)
LinJ.06	transcript	166109	170439	+	LINF_060010200-T	66	166149(1)|166087(1)|166166(3)|166084(5)|166120(9)	1	ND	LINF_060010200(hypothetical_protein)	PolyA_annotated_by_Isoseq_Alt_PolyA_Isoseq:170421(1)|170427(1)
LinJ.06	transcript	170918	172427	+	LINF_060010400-T	202	170923(4)|171038(1)	1	172427(1)	LINF_060010400(hypothetical_protein_-_conserved)	PolyA_annotated_by_Isoseq
LinJ.06	transcript	172764	175810	+	LINF_060010500-T	174	172805(37)|172821(24)|172904(1)	ND	ND	LINF_060010500(hypothetical_protein_-_conserved)	-
LinJ.06	transcript	175811	178056	+	LINF_060010600-T	21	175808(2)|175696(6)	ND	ND	LINF_060010600(SpoU_rRNA_Methylase_family_-_putative)	-
LinJ.06	transcript	178057	181778	+	LINF_060010700-T	54	180739(2)|180773(8)|178100(7)|178290(1)|181065(12)	1	ND	LINF_060010700(U-box_domain_containing_protein_-_putative)	PolyA_annotated_by_Isoseq
LinJ.06	transcript	182110	188823	+	LINF_060010800-T	16	182196(1)|182569(5)|182142(9)|182144(1)	1	ND	LINF_060010800(hypothetical_protein_-_conserved)	PolyA_annotated_by_Isoseq_Alt_PolyA_Isoseq:188804(1)|188820(1)|188823(1)
LinJ.06	transcript	189078	191622	+	LINF_060010900-T	78	189094(5)|189412(7)|189082(24)|189222(8)|189126(3)	ND	ND	LINF_060010900(hypothetical_protein_-_conserved)	-
LinJ.06	transcript	191623	194579	+	LINF_060011000-T	46	191626(4)	1	ND	LINF_060011000(hypothetical_protein_-_conserved)	PolyA_annotated_by_Isoseq
LinJ.06	transcript	194874	200547	+	LINF_060011100-T	35	200858(1)|194877(2)|194882(3)|200776(7)	3	ND	LINF_060011100(hypothetical_protein_-_conserved)	PolyA_annotated_by_Isoseq_Alt_PolyA_Isoseq:200543(1)|200547(1)
LinJ.06	transcript	201326	203204	+	LINF_060011200-T	472	201719(6)|201272(1)|201710(25)|201357(13)|201331(71)	2	ND	LINF_060011200(deoxyuridine_triphosphatase_-_putative)	PolyA_annotated_by_Isoseq_Alt_PolyA_Isoseq:203105(1)
LinJ.06	transcript	203548	204052	+	LINF_060011300-T	3132	203510(6)|203509(1)|203584(1)	1	ND	LINF_060011300(60S_ribosomal_protein_L23a_-_putative)	PolyA_annotated_by_Isoseq
LinJ.06	transcript	204435	205063	+	LINF_060011400-T	2700	204458(2)|204479(2)|204476(1)|204419(14)|204436(3)|204441(274)	3	ND	LINF_060011400(60S_ribosomal_protein_L23a_-_putative)	PolyA_annotated_by_Isoseq
LinJ.06	transcript	205701	211141	+	LINF_060011500-T	59	205659(4)|205689(8)|205727(3)|205631(5)|205636(3)	1	ND	LINF_060011500(hypothetical_protein_-_conserved)	PolyA_annotated_by_Isoseq_Alt_PolyA_Isoseq:211140(1)|211141(1)
LinJ.06	transcript	211475	216890	+	LINF_060011600-T	44	211499(1)|211479(1)	ND	ND	LINF_060011600(hypothetical_protein_-_conserved)	-
LinJ.06	transcript	216891	219823	+	LINF_060011700-T	104	217032(1)|216583(13)|216960(3)|217047(1)	ND	ND	LINF_060011700(carbonic_anhydrase_family_protein_-_putative)	-
LinJ.06	transcript	219824	223513	+	LINF_060011800-T	197	219519(2)|219943(1)|219784(3)|219806(5)|219911(4)	3	ND	LINF_060011800(Putative_Phosphatase)	PolyA_annotated_by_Isoseq_Alt_PolyA_Isoseq:223508(1)
LinJ.06	transcript	223800	231490	+	LINF_060011900-T	98	224408(4)|224457(2)|224478(2)|224469(1)|224108(10)|224053(3)|223838(1)	7	ND	LINF_060011900(hypothetical_protein_-_conserved)	PolyA_annotated_by_Isoseq
LinJ.06	transcript	231994	242593	+	LINF_060012000-T	49	ND	1	ND	LINF_060012000(protein_kinase_-_putative)	PolyA_annotated_by_Isoseq_Alt_PolyA_Isoseq:242450(1)
LinJ.06	transcript	243038	246917	+	LINF_060012100-T	108	243240(1)|247396(20)|247508(7)|247276(3)|243146(31)|243041(17)|243197(1)	1	ND	LINF_060012100(lanosterol_synthase_-_putative)	PolyA_annotated_by_Isoseq
LinJ.06	transcript	248347	251804	+	LINF_060012200-T	47	248511(2)|248538(4)|248349(1)|248366(2)|248625(10)|248505(11)	1	ND	LINF_060012200(hypothetical_protein_-_conserved)	PolyA_annotated_by_Isoseq
LinJ.06	transcript	252413	258535	+	LINF_060012300-T	48	252353(20)|252772(25)|252698(1)	2	ND	LINF_060012300(hypothetical_protein_-_conserved)	PolyA_annotated_by_Isoseq_Alt_PolyA_Isoseq:258528(1)|258535(1)
LinJ.06	transcript	258789	260335	+	LINF_060012400-T	64	258808(2)|258816(1)	ND	ND	LINF_060012400(hypothetical_protein_-_conserved)	-
LinJ.06	transcript	260336	262366	+	LINF_060012500-T	51	260308(17)|260349(22)	ND	ND	LINF_060012500(hypothetical_protein_-_conserved)	-
LinJ.06	transcript	262367	270993	+	LINF_060012600-T	202	262548(1)|262401(1)|262370(12)|262376(6)|262454(1)	4	ND	LINF_060012600(hypothetical_protein_-_conserved)	PolyA_annotated_by_Isoseq_Alt_PolyA_Isoseq:270992(1)|271001(1)|271014(1)
LinJ.06	transcript	273236	280801	+	LINF_060012700-T	79	273415(4)|280445(2)	ND	ND	LINF_060012700(C2_domain/Ankyrin_repeats_(3_copies)/Ankyrin_repeat_-_putative)	-
LinJ.06	transcript	280992	281459	+	LINF_060012750-T	ND	ND	ND	ND	unknown	-
LinJ.06	transcript	281668	284320	+	LINF_060012800-T	81	281634(1)|281655(1)|281670(1)	ND	ND	LINF_060012800(hypothetical_protein_-_conserved)	-
LinJ.06	transcript	284321	285219	+	LINF_060012850-T	90	284356(24)|284360(2)|284370(2)	ND	ND	unknown	-
LinJ.06	transcript	285220	291095	+	LINF_060012900-T	114	285213(2)|285272(5)|285277(1)	1	ND	LINF_060012900(AT-hook_protein|YEATS_family)	PolyA_annotated_by_Isoseq_Alt_PolyA_Isoseq:291071(1)|291072(1)|291072(1)|291072(1)
LinJ.06	transcript	291429	295379	+	LINF_060013000-T	127	291533(7)|294469(13)|294377(2)|294510(1)|294520(1)|291432(8)|291438(4)|291499(5)	ND	ND	LINF_060013000(serine-threonine_dehydratase_-_putative)	-
LinJ.06	transcript	295380	298375	+	LINF_060013100-T	38	295155(5)	1	ND	LINF_060013100(hypothetical_protein_-_conserved)	-
LinJ.06	transcript	298875	301797	+	LINF_060013200-T	63	298748(3)|298754(11)	ND	ND	LINF_060013200(Haemolysin-III_related_-_putative)	-
LinJ.06	transcript	302157	306547	+	LINF_060013300-T	10	302239(4)|301979(4)|301988(4)|302161(1)|302171(1)|302256(1)|302151(3)|302153(6)|302226(14)	ND	ND	LINF_060013300(hypothetical_protein_-_conserved)	Alternative_SL_with_more_reads
LinJ.06	transcript	306548	318273	+	LINF_060013400-T	76	316550(2)|306629(5)|306550(1)|307738(4)	1	ND	LINF_060013400(RNA-binding_protein-like_protein)	PolyA_annotated_by_Isoseq
LinJ.06	transcript	318900	333343	+	LINF_060013500-T	53	319798(5)|333096(9)|333185(1)|318903(1)|318914(1)|318909(1)	2	ND	LINF_060013500(hypothetical_protein_-_conserved)	PolyA_annotated_by_Isoseq
LinJ.06	transcript	333924	339040	+	LINF_060013600-T	87	334666(41)|334654(3)|334657(5)|334814(2)|333880(12)|333944(1)|333939(1)	1	ND	LINF_060013600(hypothetical_protein_-_conserved)	PolyA_annotated_by_Isoseq
LinJ.06	transcript	339387	344965	+	LINF_060013700-T	45	339394(15)|339417(1)	1	ND	LINF_060013700(hypothetical_protein_-_conserved)	PolyA_annotated_by_Isoseq
LinJ.06	transcript	345472	357131	+	LINF_060013800-T	68	345686(2)|345388(3)|345479(5)	3	ND	LINF_060013800(hypothetical_protein_-_conserved)	PolyA_annotated_by_Isoseq_Alt_PolyA_Isoseq:357130(1)|357132(1)
LinJ.06	transcript	357423	360237	+	LINF_060013900-T	21	357487(1)|359787(2)|360101(2)	1	ND	LINF_060013900(Qb-SNARE_protein_-_putative)	PolyA_annotated_by_Isoseq
LinJ.06	transcript	360638	365710	+	LINF_060014000-T	85	360990(2)|360646(11)|360647(1)	1	ND	LINF_060014000(lipin_-_putative)	PolyA_annotated_by_Isoseq
LinJ.06	transcript	366622	368576	+	LINF_060014100-T	149	366848(2)|366572(2)|366633(1)|366611(2)|366631(30)|366637(2)	ND	ND	LINF_060014100(hypothetical_protein_-_conserved)	-
LinJ.06	transcript	368577	380844	+	LINF_060014200-T	37	369064(2)|369075(2)|368575(17)|368592(7)|368608(5)|369397(5)|368494(22)|368508(3)|369052(13)	3	ND	LINF_060014200(hypothetical_protein_-_conserved)	PolyA_annotated_by_Isoseq_Alt_PolyA_Isoseq:380848(1)|380849(1)|380850(1)|380869(1)|380850(2)
LinJ.06	transcript	381358	384160	+	LINF_060014300-T	175	381369(64)|381378(3)|381422(1)|381264(9)|381273(11)|381301(32)	1	ND	LINF_060014300(dihydrofolate_reductase-thymidylate_synthase)	PolyA_annotated_by_Isoseq_Alt_PolyA_Isoseq:384157(1)
LinJ.06	transcript	384537	387023	+	LINF_060014400-T	122	386990(2)|386923(1)|384559(4)|384664(1)|386896(20)	1	ND	LINF_060014400(arginine_N-methyltransferase_-_type_III_-_putative)	PolyA_annotated_by_Isoseq
LinJ.06	transcript	387533	390688	+	LINF_060014500-T	77	390152(3)	ND	ND	LINF_060014500(acyl-coenzyme_a_dehydrogenase_-_putative)	-
LinJ.06	transcript	390689	393946	+	LINF_060014600-T	77	390697(8)	1	ND	LINF_060014600(hypothetical_protein_-_conserved)	-
LinJ.06	transcript	394178	401297	+	LINF_060014700-T	101	394253(21)|394181(1)|394325(1)	ND	ND	LINF_060014700(Protein_phosphatase_2C_-_putative)	-
LinJ.06	transcript	401298	402726	+	LINF_060014800-T	104	401314(1)|401285(1)|400855(11)|400884(2)|401460(1)	ND	ND	LINF_060014800(Peptidyl-tRNA_hydrolase_PTH2_-_putative)	-
LinJ.06	transcript	402727	406088	+	LINF_060014900-T	107	402843(3)|402885(1)	ND	ND	LINF_060014900(hypothetical_protein_-_conserved)	-
LinJ.06	transcript	406089	409046	+	LINF_060015000-T	58	406013(1)|406102(2)|406106(2)|406040(1)	1	ND	LINF_060015000(2_-4-dienoyl-coa_reductase-like_protein)	PolyA_annotated_by_Isoseq_Alt_PolyA_Isoseq:409032(1)
LinJ.06	transcript	409347	412580	+	LINF_060015100-T	61	409348(1)|409369(1)|409177(3)|409759(3)|409372(2)	ND	ND	LINF_060015100(TLD_-_putative)	-
LinJ.06	transcript	412581	415903	+	LINF_060015200-T	37	412637(2)|412696(1)|412661(1)|412456(5)|412522(13)|412478(4)	1	ND	LINF_060015200(glucosamine-fructose-6-phosphate_aminotransferase_-_putative)	PolyA_annotated_by_Isoseq
LinJ.06	transcript	416195	418335	+	LINF_060015300-T	258	ND	ND	ND	LINF_060015300(cell_cycle_associated_protein_MOB1_-_putative)	-
LinJ.06	transcript	418336	424304	+	LINF_060015400-T	40	418148(2)|418265(2)	ND	ND	LINF_060015400(Domain_of_unknown_function_(DUF3883)_-_putative)	-
LinJ.06	transcript	424305	429198	+	LINF_060015500-T	55	424377(1)|424292(1)|428143(2)|424324(2)|423828(32)|424393(1)	1	ND	LINF_060015500(Leucine_Rich_Repeat-containing_protein)	PolyA_annotated_by_Isoseq_Alt_PolyA_Isoseq:429197(1)
LinJ.06	transcript	429521	433932	+	LINF_060015600-T	79	429525(2)	2	ND	LINF_060015600(WD_domain_-_G-beta_repeat_-_putative)	PolyA_annotated_by_Isoseq_Alt_PolyA_Isoseq:433943(1)
LinJ.06	transcript	434348	435261	+	LINF_060015700-T	42	434232(21)	ND	ND	LINF_060015700(hypothetical_protein_-_conserved)	-
LinJ.06	transcript	435262	437589	+	LINF_060015800-T	19	ND	ND	ND	LINF_060015800(MYND_finger/SET_domain_containing_protein_-_putative)	-
LinJ.06	transcript	437590	440342	+	LINF_060015900-T	32	437609(1)|437621(1)|437548(1)|437612(6)|437592(2)|437649(1)	1	ND	LINF_060015900(hypothetical_protein_-_conserved)	PolyA_annotated_by_Isoseq
LinJ.06	transcript	440709	442065	+	LINF_060016000-T	302	440740(1)|440835(1)|440739(2)|440777(2)|440680(1)	1	ND	LINF_060016000(G-patch_domain/DExH-box_splicing_factor_binding_site_-_putative)	PolyA_annotated_by_Isoseq
LinJ.06	transcript	442441	445522	+	LINF_060016100-T	54	442389(2)	1	ND	LINF_060016100(kinesin_-_putative)	PolyA_annotated_by_Isoseq
LinJ.06	transcript	445852	448395	+	LINF_060016200-T	35	445857(1)|445821(21)|445802(2)|445886(1)	1	ND	LINF_060016200(hypothetical_protein_-_conserved)	PolyA_annotated_by_Isoseq
LinJ.06	transcript	448988	451098	+	LINF_060016300-T	1016	448940(2)|448970(2)|448971(3)|448980(2)|448966(1)|448961(1)|448922(1)|448954(1)|448948(2)|449004(6)|449093(10)|450050(4)|450500(4)|450080(2)|450448(109)	2	450049(1)|450032(2)	LINF_060016300(protein_disulfide_isomerase)	PolyA_annotated_by_Isoseq_Alt_PolyA_Isoseq:449985(1)_Alternative_strong_SAS_and_PAS
LinJ.06	transcript	451471	453844	+	LINF_060016400-T	106	451478(5)|451483(2)|451519(1)	ND	ND	LINF_060016400(2OG-Fe(II)_oxygenase_superfamily_-_putative)	-
LinJ.06	transcript	453845	456271	+	LINF_060016500-T	112	453933(3)|453923(76)|453800(1)	1	456271(1)	LINF_060016500(deoxyribose-phosphate_aldolase_-_putative)	PolyA_annotated_by_Isoseq_Alt_PolyA_Isoseq:456265(1)
LinJ.06	transcript	456545	458459	+	LINF_060016600-T	111	456430(23)|456469(1)|456561(1)	1	ND	LINF_060016600(Staphylococcal_nuclease_homologue_-_putative)	PolyA_annotated_by_Isoseq
LinJ.06	transcript	458732	461639	+	LINF_060016700-T	35	ND	ND	ND	LINF_060016700(hypothetical_protein_-_conserved)	-
LinJ.06	transcript	461640	463948	+	LINF_060016800-T	153	462975(3)|461679(3)|461651(13)|461594(1)	ND	ND	LINF_060016800(pATOM36)	-
LinJ.06	transcript	463949	470277	+	LINF_060016900-T	162	463983(1)|464902(30)|464830(2)|469279(6)|469294(1)|463887(12)|463961(9)|463969(5)	2	ND	LINF_060016900(hypothetical_protein_-_conserved)	PolyA_annotated_by_Isoseq
LinJ.06	transcript	470907	472572	+	LINF_060017000-T	85	470915(20)|470922(1)	ND	ND	LINF_060017000(hypothetical_protein_-_conserved)	-
LinJ.06	transcript	472573	474066	+	LINF_060017100-T	97	472641(1)|472514(17)|472453(4)|472601(1)	ND	ND	LINF_060017100(WD_domain_-_G-beta_repeat_-_putative)	-
LinJ.06	transcript	474067	476431	+	LINF_060017200-T	17	474070(8)|474124(1)	1	ND	LINF_060017200(hypothetical_protein_-_conserved)	PolyA_annotated_by_Isoseq
LinJ.06	transcript	476721	478443	+	LINF_060017300-T	61	476771(3)	1	ND	LINF_060017300(Domain_of_unknown_function_(DUF4379)_-_putative)	PolyA_annotated_by_Isoseq
LinJ.06	transcript	478793	482359	+	LINF_060017400-T	47	478811(1)|479061(1)	1	ND	LINF_060017400(hypothetical_protein_-_conserved)	PolyA_annotated_by_Isoseq
LinJ.06	transcript	482760	483846	+	LINF_060017500-T	185	482767(2)|482717(1)|482625(15)|482744(2)|482764(4)	2	ND	LINF_060017500(nuclear_transport_factor_2_protein_-_putative)	-
LinJ.06	transcript	484174	486682	+	LINF_060017600-T	175	484057(2)|484208(15)|484388(1)	ND	ND	LINF_060017600(protein_kinase_-_putative)	-
LinJ.06	transcript	486683	487684	+	LINF_060017700-T	153	486578(12)|486692(3)	ND	ND	LINF_060017700(Thioredoxin_-_putative)	-
LinJ.06	transcript	487685	490191	+	LINF_060017800-900-T	62	487829(1)|487760(1)|487786(3)|487702(17)|487722(1)	ND	ND	LINF_060017800(hypothetical_protein)|LINF_060017900(hypothetical_protein)	Bicistronic
LinJ.06	transcript	490192	492212	+	LINF_060018000-T	49	490228(1)	ND	ND	LINF_060018000(hypothetical_protein_-_conserved)	-
LinJ.06	transcript	492213	495220	+	LINF_060018100-T	75	492229(2)|492220(12)	2	ND	LINF_060018100(hypothetical_protein_-_conserved)	PolyA_annotated_by_Isoseq
LinJ.06	transcript	495484	499222	+	LINF_060018200-T	76	495536(1)	ND	ND	LINF_060018200(hypothetical_protein_-_conserved)	-
LinJ.06	transcript	499223	500370	+	LINF_060018300-T	28	499229(3)	1	ND	LINF_060018300(Protein_of_unknown_function_(DUF1637)_-_putative)	PolyA_annotated_by_Isoseq_Alt_PolyA_Isoseq:500351(1)
LinJ.06	transcript	500607	503082	+	LINF_060018400-T	89	500543(1)|500373(2)|500545(2)|500635(2)	ND	ND	LINF_060018400(FAD_binding_domain_containing_protein_-_putative)	-
LinJ.06	transcript	503338	503831	+	LINF_060018500-T	125	503380(21)	1	ND	LINF_060018500(Transcription_factor_e(y)2_-_putative)	PolyA_annotated_by_Isoseq
LinJ.06	transcript	504155	505763	+	LINF_060018600-T	123	504128(3)|504170(4)|504301(1)	ND	ND	LINF_060018600(hypothetical_protein_-_conserved)	-
LinJ.06	transcript	505764	507098	+	LINF_060018700-T	149	507019(2)|505850(2)|505738(1)|505729(1)	ND	ND	LINF_060018700(hypothetical_protein)	-
LinJ.06	transcript	507340	510018	-	LINF_060018800-T	206	510028(80)|509978(16)|509970(1)	1	ND	LINF_060018800(pteridine_transporter_(truncated)_-_putative)	PolyA_annotated_by_Isoseq_Alt_PolyA_Isoseq:507341(1)|507341(1)|507343(1)|507344(1)|507344(1)|507427(1)|507429(1)
LinJ.06	transcript	510019	512641	-	LINF_060018900-T	273	512575(5)|510833(5)|512561(2)|512583(9)|512589(25)	ND	ND	LINF_060018900(coproporphyrinogen_III_oxidase)	-
LinJ.06	transcript	512868	514354	-	LINF_060019000-T	67	514319(1)|514350(2)|514387(14)|514343(5)	1	ND	LINF_060019000(protoporphyrinogen_oxidase-like_protein)	PolyA_annotated_by_Isoseq
LinJ.06	transcript	514562	515891	-	LINF_060019100-T	91	515841(3)|515857(29)|515837(1)	1	ND	LINF_060019100(Cytochrome_b5-like_Heme/Steroid_binding_domain_containing_protein_-_putative)	PolyA_annotated_by_Isoseq_Alt_PolyA_Isoseq:514594(1)
LinJ.06	transcript	515892	519876	+	LINF_060019150-T	ND	ND	1	ND	unknown	PolyA_annotated_by_Isoseq
LinJ.06	transcript	520423	524059	+	LINF_060019200-T	58	520436(2)	3	ND	LINF_060019200(CLN3_protein_-_putative)	PolyA_annotated_by_Isoseq_Alt_PolyA_Isoseq:524057(1)|524059(1)
LinJ.06	transcript	524348	524888	+	LINF_060019300-T	2	ND	ND	ND	unknown	-
LinJ.07	transcript	24	1024	+	LINF_070004600-T	8	399(4)|407(5)|32(5)|415(3)|40(7)|423(3)|48(5)|431(4)|56(3)|64(2)|72(1)|135(2)|8(6)|16(6)	ND	ND	unknown	-
LinJ.07	transcript	1025	1710	+	LINF_070004700-T	15	1373(3)|698(3)|1421(2)|993(8)|1341(3)|1429(5)|1381(6)|961(4)|1049(2)|1001(10)|666(12)|674(5)|1445(2)|937(7)|1349(8)|682(11)|1009(10)|969(7)|1453(2)|1397(6)|1357(4)|945(5)|1017(8)|977(10)|690(10)|1405(4)|1136(1)|1365(5)|1333(7)|1413(5)|985(9)|953(5)|1033(7)	1	ND	unknown	PolyA_annotated_by_Isoseq
LinJ.07	transcript	1915	2642	-	LINF_070004800-T	ND	ND	ND	ND	unknown	-
LinJ.07	transcript	3083	4321	-	LINF_070004900-T	40	4305(4)|4308(3)|3281(2)|3238(2)|3180(2)|4383(27)|4354(5)|4364(5)	ND	ND	unknown	-
LinJ.07	transcript	4322	7052	-	LINF_070005000-T	35	7047(3)|7015(1)	ND	ND	LINF_070005000(Ubiquitin-like_modifier-activating_enzyme_ATG7_-_putative)	-
LinJ.07	transcript	7320	9233	-	LINF_070005025-T	12	9273(7)|9138(1)|9182(8)|9227(8)|9438(3)|11122(9)|10698(1)|10701(1)|10747(12)	1	ND	unknown	PolyA_annotated_by_Isoseq_Strong_Alt_SL_at_5'_added_by_Isoseq
LinJ.07	transcript	10748	11757	+	LINF_070005075-T	ND	ND	ND	ND	unknown	-
LinJ.07	transcript	12144	13375	+	LINF_070005100-T	118	12160(4)|12204(1)	ND	ND	LINF_070005100(Isy1-like_splicing_family_-_putative)	-
LinJ.07	transcript	13376	14641	+	LINF_070005200-T	732	13408(12)|13467(1)	2	14644(1)|14633(2)	LINF_070005200(histone-lysine_N-methyltransferase_-_putative)	-
LinJ.07	transcript	14856	16861	+	LINF_070005300-T	91	14940(11)|14956(2)|14870(9)	1	ND	LINF_070005300(Peptidase_dimerisation_domain_containing_protein_-_putative)	PolyA_annotated_by_Isoseq_Alt_PolyA_Isoseq:16859(1)
LinJ.07	transcript	17171	18318	+	LINF_070005400-T	119	17178(4)|17194(1)	2	ND	LINF_070005400(hypothetical_protein_-_conserved)	PolyA_annotated_by_Isoseq
LinJ.07	transcript	18710	22913	+	LINF_070005500-T	97	18717(4)	1	ND	LINF_070005500(alpha-adaptin-like_protein)	PolyA_annotated_by_Isoseq_Alt_PolyA_Isoseq:22845(1)|22889(1)
LinJ.07	transcript	23286	24675	+	LINF_070005600-T	1022	23335(12)|23338(4)|23343(2)|23300(58)|23153(2)|23374(3)|23271(2)|23288(1)|23447(2)|23329(11)|23332(8)	1	24946(1)	LINF_070005600(cytochrome_c1)	PolyA_annotated_by_Isoseq_Alt_PolyA_Isoseq:24665(1)
LinJ.07	transcript	25105	26472	+	LINF_070005700-T	118	25295(104)|25298(11)|25119(1)|25260(1)|25092(4)|25254(25)|25289(4)	ND	ND	LINF_070005700(mitoribosomal_protein_mL88)	-
LinJ.07	transcript	26473	29724	+	LINF_070005800-T	101	26587(1)|29253(2)|29258(1)|26536(2)|26478(13)|26481(3)	1	ND	LINF_070005800(Golgi/lysosome_glycoprotein_1_-_putative)	PolyA_annotated_by_Isoseq
LinJ.07	transcript	30298	35402	+	LINF_070005900-T	189	34249(1)|34323(1)|30311(7)|30355(1)|34315(9)	2	ND	LINF_070005900(methionine_synthase_-_putative)	PolyA_annotated_by_Isoseq_Alt_PolyA_Isoseq:35401(1)|35403(1)
LinJ.07	transcript	35711	36221	+	LINF_070005950-T	62	35717(2)	ND	ND	unknown	-
LinJ.07	transcript	36222	39740	+	LINF_070006000-T	136	36250(4)|35740(2)|36178(38)	1	ND	LINF_070006000(metallo-peptidase_-_Clan_ME_-_Family_M16C)	PolyA_annotated_by_Isoseq
LinJ.07	transcript	40029	42277	+	LINF_070006050-T	61	40263(17)|40156(12)|40265(1)|40296(3)|40170(3)|40412(27)	ND	ND	unknown	-
LinJ.07	transcript	42278	43987	+	LINF_070006100-T	18	42267(3)|42251(1)|42321(1)	1	ND	LINF_070006100(mitochondrial_calcium_uptake_1_-_putative)	PolyA_annotated_by_Isoseq
LinJ.07	transcript	44659	52053	+	LINF_070006200-T	57	44890(1)|44899(1)|44283(30)|44669(2)|44666(9)	1	ND	LINF_070006200(Sec7_domain_containing_protein_-_putative)	PolyA_annotated_by_Isoseq_Alt_PolyA_Isoseq:52034(1)|52039(1)|52042(1)|52053(1)
LinJ.07	transcript	52532	54822	+	LINF_070006300-T	25	ND	ND	ND	LINF_070006300(tRNA-methyl_transferase_-_putative)	-
LinJ.07	transcript	54823	56376	+	LINF_070006400-T	90	54821(31)|54908(1)|54745(1)|54825(3)|54817(2)|54845(23)	1	ND	LINF_070006400(hypothetical_protein_-_conserved)	PolyA_annotated_by_Isoseq
LinJ.07	transcript	56639	59003	+	LINF_070006500-T	106	56632(2)|56691(5)|56698(2)	ND	ND	LINF_070006500(Eukaryotic_membrane_protein_family_-_putative)	-
LinJ.07	transcript	59004	60674	+	LINF_070006600-T	5	ND	ND	ND	LINF_070006600(hypothetical_protein)	-
LinJ.07	transcript	60675	62232	+	LINF_070006650-T	3	ND	ND	ND	unknown	-
LinJ.07	transcript	62600	65628	-	LINF_070006700-T	52	65623(1)	2	ND	LINF_070006700(protein_kinase_-_putative)	PolyA_annotated_by_Isoseq
LinJ.07	transcript	65629	70698	-	LINF_070006800-T	2	ND	ND	ND	LINF_070006800(hypothetical_protein)	-
LinJ.07	transcript	70699	74512	-	LINF_070006900-T	88	74496(2)|74225(1)	ND	ND	LINF_070006900(protein_kinase_-_putative)	-
LinJ.07	transcript	74513	81273	-	LINF_070007000-T	8	81279(2)	ND	ND	LINF_070007000(hypothetical_protein_-_conserved)	-
LinJ.07	transcript	81274	82848	-	LINF_070007050-T	61	82691(1)|82775(1)|82885(47)|82835(6)|82826(5)	ND	ND	unknown	-
LinJ.07	transcript	82849	84779	-	LINF_070007100-T	167	84744(1)	ND	ND	LINF_070007100(protein_phosphatase_2A_-_regulatory_subunit_B_-_putative)	-
LinJ.07	transcript	85174	88342	-	LINF_070007200-T	84	88332(3)|88321(1)	1	ND	LINF_070007200(phosphatidylglycerolphosphate_synthase_-_mitochondrial_-_putative)	PolyA_annotated_by_Isoseq_Alt_PolyA_Isoseq:85175(1)
LinJ.07	transcript	88593	89491	-	LINF_070007300-T	13	89488(3)|89446(7)	1	ND	LINF_070007300(hypothetical_protein_-_conserved)	-
LinJ.07	transcript	89875	92480	-	LINF_070007400-T	145	92474(1)|92557(1)|92517(1)|92461(5)|92483(78)|92516(9)	1	89875(1)	LINF_070007400(hypothetical_protein_-_conserved)	PolyA_annotated_by_Isoseq_Alt_PolyA_Isoseq:89881(1)
LinJ.07	transcript	92481	93470	-	LINF_070007500-T	204	93492(4)|93505(3)|93434(1)|93504(17)|93345(21)|93360(4)	ND	ND	LINF_070007500(Fe-S_cluster_assembly_protein_DRE2)	-
LinJ.07	transcript	93471	96014	-	LINF_070007600-T	49	96082(1)|96086(2)|95859(2)|96005(1)	ND	ND	LINF_070007600(hypothetical_protein_-_conserved)	-
LinJ.07	transcript	96515	104096	-	LINF_070007700-T	70	103368(5)|103445(1)|104071(20)|104006(2)|104063(1)	2	ND	LINF_070007700(protein_kinase_-_putative)	PolyA_annotated_by_Isoseq_Alt_PolyA_Isoseq:96518(1)
LinJ.07	transcript	104543	106539	-	LINF_070007800-T	81	106535(1)	1	ND	LINF_070007800(homoserine_dehydrogenase-like_protein)	PolyA_annotated_by_Isoseq_Alt_PolyA_Isoseq:104547(1)
LinJ.07	transcript	106540	108059	-	LINF_070007850-T	18	108076(15)|108087(8)|108125(1)	ND	ND	unknown	-
LinJ.07	transcript	108060	109927	-	LINF_070007900-T	156	109835(5)	ND	ND	LINF_070007900(acetylornithine_deacetylase-like_protein)	-
LinJ.07	transcript	110175	131039	-	LINF_070008000-T	39	130761(1)|131049(1)	1	ND	LINF_070008000(ubiquitin-protein_ligase-like_-_putative)	PolyA_annotated_by_Isoseq_Alt_PolyA_Isoseq:110234(1)|110236(1)
LinJ.07	transcript	131476	133313	-	LINF_070008100-T	216	133272(3)|133236(1)|133378(2)|133484(36)|133295(3)	ND	ND	LINF_070008100(Uncharacterised_protein_family_(UPF0172)_-_putative)	-
LinJ.07	transcript	133817	137423	-	LINF_070008200-T	67	137417(7)|137405(1)|137309(1)	1	ND	LINF_070008200(hypothetical_protein_-_conserved)	PolyA_annotated_by_Isoseq
LinJ.07	transcript	137760	141114	-	LINF_070008300-T	218	138256(2)|141467(2)|141148(26)|141501(2)	1	ND	LINF_070008300(Paraflagellar_rod_protein_-_putative)	PolyA_annotated_by_Isoseq_Alt_PolyA_Isoseq:137790(1)|137791(1)|137792(1)|137845(1)
LinJ.07	transcript	141673	145893	-	LINF_070008400-T	109	145908(1)	1	ND	LINF_070008400(hypothetical_protein_-_conserved)	PolyA_annotated_by_Isoseq
LinJ.07	transcript	146329	149775	-	LINF_070008500-T	38	149699(31)|149489(1)	1	ND	LINF_070008500(G-protein_coupled_receptor|GPR89)	PolyA_annotated_by_Isoseq
LinJ.07	transcript	149776	152824	-	LINF_070008600-T	54	152645(2)|152801(1)	ND	ND	LINF_070008600(NUDIX_family_hydrolase_-_putative)	-
LinJ.07	transcript	153281	160411	-	LINF_070008800-T	506	160351(1)|160465(1)|160366(19)|160489(1)|160407(1)|157374(2)|155660(13)|154334(62)|154567(4)|154661(3)	1	ND	LINF_070008800(ATP-dependent_DEAD/H_RNA_helicase_-_putative)	-
LinJ.07	transcript	160827	163446	-	LINF_070008900-T	75	163432(64)|163321(2)	1	ND	LINF_070008900(hypothetical_protein_-_conserved)	PolyA_annotated_by_Isoseq_Alt_PolyA_Isoseq:160829(1)|160839(1)
LinJ.07	transcript	163702	164693	-	LINF_070009000-T	134	164692(1)|164618(4)|164644(3)|164639(1)	1	ND	LINF_070009000(Protein_of_unknown_function_(DUF1674)_-_putative)	PolyA_annotated_by_Isoseq
LinJ.07	transcript	164694	173256	-	LINF_070009100-T	22	166339(3)|165610(3)|165567(1)|173199(2)|173354(8)|166383(16)	ND	ND	LINF_070009100(Ring_finger_domain/Zinc_finger_-_C3HC4_type_(RING_finger)_containing_protein_-_putative)	-
LinJ.07	transcript	173648	184846	-	LINF_070009200-T	12	184768(1)|183454(2)|173257(2)|184797(9)|184804(1)|184644(1)	1	ND	LINF_070009200(RAVE_protein_1_C_terminal_-_putative)	PolyA_annotated_by_Isoseq
LinJ.07	transcript	185074	188297	-	LINF_070009300-T	48	188254(1)|188327(1)|188359(1)	1	ND	LINF_070009300(hypothetical_protein_-_conserved)	PolyA_annotated_by_Isoseq
LinJ.07	transcript	188935	193142	-	LINF_070009400-T	64	191760(5)|191819(5)|191831(4)|191064(9)|192897(8)|193133(9)|192096(5)	1	ND	LINF_070009400(EamA-like_transporter_family_-_putative)	PolyA_annotated_by_Isoseq_Alt_PolyA_Isoseq:188943(1)
LinJ.07	transcript	193301	198635	-	LINF_070009500-T	71	194615(3)|194378(1)|197744(22)|194408(13)|194666(6)	1	ND	LINF_070009500(hypothetical_protein_-_conserved)	-
LinJ.07	transcript	198636	200029	-	LINF_070009600-T	212	199860(2)|200016(5)|199928(1)	ND	ND	LINF_070009600(mitoribosomal_protein_mL99)	-
LinJ.07	transcript	200030	201403	-	LINF_070009700-T	425	201325(2)|201461(172)|201341(1)|201371(20)|201376(5)|201673(2)	ND	ND	LINF_070009700(3-hydroxyacyl-ACP_dehydratase_-_putative)	-
LinJ.07	transcript	201788	202917	-	LINF_070009800-T	118	202870(2)	1	ND	LINF_070009800(3-hydroxyacyl-ACP_dehydratase_-_putative)	PolyA_annotated_by_Isoseq
LinJ.07	transcript	203261	203871	-	LINF_070009900-T	85	204273(5)|203864(3)|203899(40)	1	ND	LINF_070009900(mitoribosomal_protein_uS14m)	PolyA_annotated_by_Isoseq
LinJ.07	transcript	204278	206276	-	LINF_070010000-T	149	206293(3)|206328(11)|206256(1)|206624(2)|206263(3)|206657(5)	1	ND	LINF_070010000(acyl-CoA_dehydrogenase_-_mitochondrial_precursor_-_putative)	-
LinJ.07	transcript	206641	209112	-	LINF_070010100-T	78	208177(3)|208312(2)|209103(4)|209107(26)|209073(1)	1	ND	LINF_070010100(pre-rrna-processing_protein_tsr1_homolog)	PolyA_annotated_by_Isoseq
LinJ.07	transcript	209278	210707	-	LINF_070010120-T	ND	ND	ND	ND	unknown	-
LinJ.07	transcript	211168	211744	+	LINF_070010140-T	ND	ND	ND	ND	unknown	-
LinJ.07	transcript	211951	214227	+	LINF_070010160-T	ND	ND	ND	ND	unknown	-
LinJ.07	transcript	214788	216273	+	LINF_070010180-T	ND	ND	ND	ND	unknown	-
LinJ.07	transcript	216274	217098	+	LINF_070010200-T	94	ND	ND	ND	LINF_070010200(hypothetical_protein_-_conserved)	-
LinJ.07	transcript	217099	231816	+	LINF_070010300-T	27	ND	1	ND	LINF_070010300(Dynein_heavy_chain_-_N-terminal_region_2_-_putative)	PolyA_annotated_by_Isoseq
LinJ.07	transcript	232340	236110	+	LINF_070010400-T	133	232268(1)|232773(5)|232337(2)|232345(42)	1	ND	LINF_070010400(hypothetical_protein_-_conserved)	PolyA_annotated_by_Isoseq
LinJ.07	transcript	236617	237713	+	LINF_070010500-T	2837	236574(1)|236565(1)|236558(1)|236556(1)|236633(1)|236548(1)|236613(1)|236545(15)|236634(8)|236641(12)	2	ND	LINF_070010500(60S_ribosomal_protein_L7a_-_putative)	PolyA_annotated_by_Isoseq_Alt_PolyA_Isoseq:237713(1)|237713(1)|237714(1)|237716(1)
LinJ.07	transcript	238681	239840	+	LINF_070010600-T	2648	238720(3)|238576(2)|238579(2)|238581(3)|238650(1)|238596(3)|238609(2)|238698(7)	2	ND	LINF_070010600(60S_ribosomal_protein_L7a_-_putative)	PolyA_annotated_by_Isoseq_Alt_PolyA_Isoseq:239840(1)|239841(1)|239843(1)|239845(1)
LinJ.07	transcript	240393	242311	+	LINF_070010700-T	89	240303(1)|242591(18)|240312(75)|240400(7)|240404(1)	1	ND	LINF_070010700(QA-SNARE_protein_putative)	PolyA_annotated_by_Isoseq
LinJ.07	transcript	243139	247153	+	LINF_070010800-T	62	243289(1)|244987(13)|245000(1)|245009(1)|243200(4)|243221(2)|243042(2)	1	ND	LINF_070010800(adp/ATP_carrier-like_protein)	PolyA_annotated_by_Isoseq
LinJ.07	transcript	247379	251480	+	LINF_070010900-T	34	247393(5)	ND	ND	LINF_070010900(hypothetical_protein_-_conserved)	-
LinJ.07	transcript	251481	252207	+	LINF_070010950-T	73	251467(1)|251493(1)|251498(1)|251470(20)|251491(9)|251299(5)	ND	ND	unknown	-
LinJ.07	transcript	252208	262678	+	LINF_070011000-T	67	252302(4)|256230(2)	1	ND	LINF_070011000(hypothetical_protein_-_conserved)	PolyA_annotated_by_Isoseq
LinJ.07	transcript	263285	265457	+	LINF_070011100-T	89	263417(3)|263425(4)|263462(6)|263595(22)|263604(6)|263622(2)|263449(1)|263274(1)|263469(1)|263300(12)|263303(4)|263344(2)	1	ND	LINF_070011100(ras-related_protein_rab-14_-_putative)	PolyA_annotated_by_Isoseq
LinJ.07	transcript	265851	267856	+	LINF_070011200-T	125	265861(2)|265909(3)|265760(70)|265772(30)|265781(3)	1	ND	LINF_070011200(hypothetical_protein_-_conserved)	PolyA_annotated_by_Isoseq
LinJ.07	transcript	268366	272819	+	LINF_070011300-T	87	268463(3)|268439(1)|268308(4)|268372(5)|268451(2)	1	ND	LINF_070011300(Molybdopterin_guanine_dinucleotide_synthesis_protein_B_-_putative)	PolyA_annotated_by_Isoseq
LinJ.07	transcript	273369	279244	+	LINF_070011400-T	55	273337(2)|273353(10)|273372(2)|273391(1)|273495(7)|273270(6)|273244(5)	1	ND	LINF_070011400(Sel1_repeat_-_putative)	PolyA_annotated_by_Isoseq_Alt_PolyA_Isoseq:278743(1)|278978(1)
LinJ.07	transcript	279550	282434	+	LINF_070011500-T	73	279708(1)|279260(33)|279265(46)|279821(8)|279833(2)|279857(6)|279905(2)|279923(10)|279926(2)|279506(31)|279533(1)|279820(1)|279594(12)|279806(1)|279699(3)|279692(1)|279241(7)	2	ND	LINF_070011500(electron_transfer_flavoprotein-ubiquinone_oxidoreductase_-_putative)	PolyA_annotated_by_Isoseq_Alt_PolyA_Isoseq:282427(1)|282428(1)
LinJ.07	transcript	282774	284192	+	LINF_070011600-T	220	282856(1)|282726(1)|282725(1)|282798(6)|282845(2)|282776(1)	ND	ND	LINF_070011600(hypothetical_protein_-_conserved)	-
LinJ.07	transcript	284193	285533	+	LINF_070011700-T	125	283957(9)	ND	ND	LINF_070011700(hypothetical_protein_-_conserved)	-
LinJ.07	transcript	285534	288219	+	LINF_070011800-T	246	286664(2)|285758(5)|285473(2)|285577(2)	1	ND	LINF_070011800(hypothetical_protein_-_conserved)	PolyA_annotated_by_Isoseq
LinJ.07	transcript	288588	294100	+	LINF_070011900-T	249	289547(30)|289589(3)|289205(2)|289231(4)|289047(76)|289060(8)|288649(1)	1	ND	LINF_070011900(vacuolar-type_Ca2+-ATPase_-_putative)	PolyA_annotated_by_Isoseq_Alt_PolyA_Isoseq:288661(1)|288692(1)|294085(1)
LinJ.07	transcript	294700	296413	+	LINF_070012000-T	477	294642(15)|294641(1)|294652(2)|294870(5)|294721(3)	1	296416(3)	LINF_070012000(eukaryotic_initiation_factor_3_subunit_H|eIF3H)	PolyA_annotated_by_Isoseq
LinJ.07	transcript	297019	304430	+	LINF_070012100-150-T	92	297037(1)|297031(2)|296940(4)|297041(2)	ND	ND	LINF_070012100(vacuolar-type_Ca2+-ATPase_-_putative)|LINF_070012150(unknown)	Bicistronic
LinJ.07	transcript	304431	306253	+	LINF_070012175-T	71	304446(3)|305185(17)	ND	ND	unknown	-
LinJ.07	transcript	306254	308955	+	LINF_070012200-T	98	306268(12)	ND	ND	LINF_070012200(hypothetical_protein_-_conserved)	-
LinJ.07	transcript	308956	310668	+	LINF_070012300-T	194	308917(2)|308891(1)|308923(1)|309041(1)|308963(3)|309060(2)|308968(7)	ND	ND	LINF_070012300(Qa-SNARE_protein_-_putative)	-
LinJ.07	transcript	310669	311820	+	LINF_070012400-T	2767	310585(2)|310671(1)|310631(1)|310719(2)|310707(17)|310582(3)	3	311826(2)|311820(9)	LINF_070012400(40S_ribosomal_protein_S9_-_putative)	PolyA_annotated_by_Isoseq_Alt_PolyA_Isoseq:311819(2)
LinJ.07	transcript	312348	319500	+	LINF_070012500-T	73	312444(1)|312513(1)|319177(4)	3	ND	LINF_070012500(protein_kinase_-_putative)	PolyA_annotated_by_Isoseq_Alt_PolyA_Isoseq:319496(1)|319498(1)
LinJ.07	transcript	320092	323964	+	LINF_070012600-T	39	320732(10)|320586(1)|322952(6)|320022(13)|319982(2)|320607(62)	1	ND	LINF_070012600(topoisomerase-related_function_protein-like_protein)	Alternative_SL_with_more_reads|PolyA_annotated_by_Isoseq
LinJ.07	transcript	324306	326203	+	LINF_070012700-T	181	324314(118)|324324(2)|324434(11)|324467(1)|324316(1)|324300(1)|325626(2)|324244(11)|324257(4)|324311(9)	1	ND	LINF_070012700(centrin_-_putative)	-
LinJ.07	transcript	326204	329725	+	LINF_070012800-T	74	328520(2)|328421(1)|326201(5)|326231(1)|328473(3)	1	ND	LINF_070012800(hypothetical_protein_-_conserved)	PolyA_annotated_by_Isoseq_Alt_PolyA_Isoseq:329721(1)
LinJ.07	transcript	330073	334309	+	LINF_070012900-T	132	330078(16)|330085(2)|330090(12)	1	ND	LINF_070012900(HEAT-like_repeat_-_putative)	-
LinJ.07	transcript	334632	339908	+	LINF_070013000-T	28	337928(9)|337930(1)|334786(2)|334556(1)|334655(1)	1	ND	LINF_070013000(malonyl-coa_decarboxylase-like_protein)	PolyA_annotated_by_Isoseq_Alt_PolyA_Isoseq:339907(1)
LinJ.07	transcript	340197	352841	+	LINF_070013100-T	89	340258(10)|352489(4)	2	ND	LINF_070013100(hypothetical_protein_-_conserved)	PolyA_annotated_by_Isoseq_Alt_PolyA_Isoseq:352841(1)|352842(1)|352842(1)
LinJ.07	transcript	353278	355925	+	LINF_070013200-T	131	353280(1)|353302(1)|353288(10)|353494(2)|353344(1)	ND	ND	LINF_070013200(Protein_phosphatase_inhibitor_-_putative)	-
LinJ.07	transcript	355926	360101	+	LINF_070013300-T	54	359269(3)|355973(3)|356524(10)|356560(2)	ND	ND	LINF_070013300(hypothetical_protein)	-
LinJ.07	transcript	360102	360896	+	LINF_070013350-T	59	360194(1)	1	ND	unknown	PolyA_annotated_by_Isoseq
LinJ.07	transcript	361315	363299	+	LINF_070013400-T	17	361326(4)|361208(2)|361374(1)|361318(1)|361315(17)|361294(8)	ND	ND	LINF_070013400(hypothetical_protein_-_conserved)	-
LinJ.07	transcript	363445	369392	+	LINF_070013500-T	60	363514(2)|363705(1)|363919(2)|363545(2)|363457(15)	2	ND	LINF_070013500(6-phosphofructo-2-kinase/fructose-2_-6-biphosphatase_-_putative)	PolyA_annotated_by_Isoseq_Alt_PolyA_Isoseq:369403(1)
LinJ.07	transcript	369881	374480	+	LINF_070013600-T	167	369918(2)|369885(7)	1	ND	LINF_070013600(DNAJ-domain_transmembrane-like_protein)	PolyA_annotated_by_Isoseq
LinJ.07	transcript	374983	377923	+	LINF_070013700-T	65	375510(45)|376154(4)|376254(1)|375017(9)|375072(1)|375026(1)	2	ND	LINF_070013700(DnaJ_domain-containing_protein|JDP30|J30)	PolyA_annotated_by_Isoseq
LinJ.07	transcript	378190	380378	+	LINF_070013800-T	116	378246(5)|378180(2)|378200(1)	ND	ND	LINF_070013800(hypothetical_protein_-_conserved)	-
LinJ.07	transcript	380379	384157	+	LINF_070013900-T	105	383041(2)|383241(1)|383106(1)|380394(4)|380401(2)|380542(1)	1	ND	LINF_070013900(flavoprotein_subunit-like_protein)	PolyA_annotated_by_Isoseq
LinJ.07	transcript	384350	384937	+	LINF_070013950-T	3	ND	ND	ND	unknown	-
LinJ.07	transcript	384994	386124	+	LINF_070013975-T	ND	ND	ND	ND	unknown	-
LinJ.07	transcript	386125	387613	+	LINF_070014100-T	112	386827(5)|387182(2)|386479(6)|386164(42)|386169(2)	1	ND	LINF_070014100(hypothetical_protein_-_conserved)	PolyA_annotated_by_Isoseq
LinJ.07	transcript	387868	390417	+	LINF_070014200-T	72	387872(13)|387897(1)	1	ND	LINF_070014200(N-acetylglucosamine-phosphate_mutase_-_putative)	PolyA_annotated_by_Isoseq_Alt_PolyA_Isoseq:390416(1)
LinJ.07	transcript	390935	392611	+	LINF_070014300-T	86	390902(1)|390943(71)|390908(5)|390960(1)	ND	ND	LINF_070014300(cytochrome_b5-like_protein)	-
LinJ.07	transcript	392612	403351	+	LINF_070014400-T	61	392618(4)|392622(1)|392786(1)	1	ND	LINF_070014400(hypothetical_protein_-_conserved)	-
LinJ.07	transcript	403667	405159	+	LINF_070014450-T	31	404531(2)|404543(1)|403976(14)|403894(5)|403652(1)	1	ND	unknown	PolyA_annotated_by_Isoseq_Alt_PolyA_Isoseq:405156(1)
LinJ.07	transcript	405787	417685	+	LINF_070014500-T	61	416289(8)|409022(2)|408550(2)|417096(2)|405801(3)|405807(1)|408524(9)	ND	ND	LINF_070014500(hypothetical_protein_-_conserved)	-
LinJ.07	transcript	417686	429290	+	LINF_070014600-T	40	417879(5)|418017(3)|417828(1)|428952(2)|417286(2)|417740(10)|417228(22)	1	ND	LINF_070014600(hypothetical_protein_-_conserved)	PolyA_annotated_by_Isoseq_Alt_PolyA_Isoseq:429281(1)
LinJ.07	transcript	429736	430933	+	LINF_070014700-T	314	429774(2)|429653(1)|429598(3)|429747(8)|429752(7)	1	ND	LINF_070014700(ubiquitin-conjugating_enzyme_E2_-_putative)	PolyA_annotated_by_Isoseq
LinJ.07	transcript	431422	445032	+	LINF_070014800-T	78	435789(3)|435973(2)|436034(1)|437721(2)|439641(6)|444796(31)|444813(3)|444810(2)|444762(1)|431433(2)|431634(1)|431347(1)	1	ND	LINF_070014800(hypothetical_protein_-_conserved)	PolyA_annotated_by_Isoseq
LinJ.07	transcript	445574	449112	+	LINF_070014900-T	398	445485(4)|445368(3)|445496(1)|445534(1)|447262(2)|445386(6)|445204(2)|445578(66)	1	ND	LINF_070014900(splicing_factor_ptsr1-like_protein)	PolyA_annotated_by_Isoseq_Alt_PolyA_Isoseq:449085(1)|449095(1)|449106(1)|449107(1)|449108(1)
LinJ.07	transcript	449467	456783	+	LINF_070015000-T	59	449473(5)|449487(1)|449478(1)|451716(4)|451929(1)|451749(1)|449569(12)|449572(14)|449586(2)	1	ND	LINF_070015000(protein_kinase_-_putative)	PolyA_annotated_by_Isoseq_Alt_PolyA_Isoseq:456730(1)|456782(1)
LinJ.07	transcript	457075	458901	+	LINF_070015050-T	88	457118(1)|457157(1)|457365(3)|457014(3)|457119(1)	ND	ND	unknown	-
LinJ.07	transcript	458902	465423	+	LINF_070015100-T	106	458907(17)|459023(2)|459028(1)|460078(9)|460047(3)|460239(3)|461221(8)|461016(4)|461334(1)|458769(2)|459391(2)|458883(15)	2	ND	LINF_070015100(hypothetical_protein_-_conserved)	PolyA_annotated_by_Isoseq_Alt_PolyA_Isoseq:461217(1)|465421(1)|465422(1)|465422(1)|465423(1)
LinJ.07	transcript	465836	466813	+	LINF_070015150-T	128	465854(6)|465921(1)	1	ND	unknown	PolyA_annotated_by_Isoseq
LinJ.07	transcript	467083	470874	+	LINF_070015200-T	302	467117(1)|469335(6)|467085(3)|467101(10)|467164(6)	2	ND	LINF_070015200(serine/threonine_kinase_-_putative)	PolyA_annotated_by_Isoseq_Alt_PolyA_Isoseq:470874(1)|470881(1)
LinJ.07	transcript	471507	477871	+	LINF_070015300-T	18	471525(1)|476509(2)|476613(1)|471737(6)|471518(16)|471743(1)	ND	ND	LINF_070015300(hypothetical_protein_-_conserved)	-
LinJ.07	transcript	477872	479724	+	LINF_070015400-T	36	477897(3)	ND	ND	LINF_070015400(hypothetical_protein)	-
LinJ.07	transcript	479725	488170	+	LINF_070015500-T	38	479843(5)|479728(1)|479678(1)	1	ND	LINF_070015500(Protein_of_unknown_function_(DUF3608)_-_putative)	PolyA_annotated_by_Isoseq_Alt_PolyA_Isoseq:488119(1)|488126(1)|488127(1)|488129(1)|488129(1)
LinJ.07	transcript	488500	490503	+	LINF_070015600-T	155	488518(2)|488784(21)|488830(3)	1	ND	LINF_070015600(Radial_spokehead-like_protein_-_putative)	PolyA_annotated_by_Isoseq
LinJ.07	transcript	491049	499437	+	LINF_070015700-T	58	491224(1)|491122(1)|491052(1)|491055(2)|491081(2)|491175(16)	1	ND	LINF_070015700(Domain_of_unknown_function_(DUF3437)_-_putative)	PolyA_annotated_by_Isoseq_Alt_PolyA_Isoseq:499318(1)|499328(1)|499391(1)
LinJ.07	transcript	499737	510191	+	LINF_070015800-T	132	499742(8)|501261(10)	1	ND	LINF_070015800(hypothetical_protein_-_conserved)	PolyA_annotated_by_Isoseq_Alt_PolyA_Isoseq:510144(1)|510147(1)|510183(1)
LinJ.07	transcript	510651	515223	+	LINF_070015900-T	37	510653(3)|510698(2)	1	ND	LINF_070015900(hypothetical_protein_-_conserved)	PolyA_annotated_by_Isoseq_Alt_PolyA_Isoseq:515216(1)
LinJ.07	transcript	515594	519137	+	LINF_070016000-T	34	515606(10)|515832(1)	1	ND	LINF_070016000(hypothetical_protein_-_conserved)	PolyA_annotated_by_Isoseq
LinJ.07	transcript	519398	520583	+	LINF_070016100-T	137	519149(26)|519194(8)|519412(8)|519421(2)	1	ND	LINF_070016100(RNA_binding_protein_-_putative)	-
LinJ.07	transcript	520790	524132	+	LINF_070016200-T	1899	520896(1)|520773(1)|520863(1)|520723(3)|520840(16)|520853(5)	3	524132(1)	LINF_070016200(nucleolar_RNA-binding_protein_-_putative)	PolyA_annotated_by_Isoseq_Alt_PolyA_Isoseq:524131(1)|523907(1)
LinJ.07	transcript	524617	527358	+	LINF_070016300-T	185	524635(39)|524676(18)|524703(6)|524550(122)|524554(31)|524570(5)	ND	ND	LINF_070016300(RNA_binding_protein-like_protein)	-
LinJ.07	transcript	527359	528518	+	LINF_070016400-T	211	527408(4)	ND	ND	LINF_070016400(Domain_of_unknown_function_DUF59_-_putative)	-
LinJ.07	transcript	528519	533455	+	LINF_070016500-T	61	528624(1)|528616(1)|528544(28)|528804(10)|528811(1)	1	ND	LINF_070016500(DNA_repair_and_recombination_helicase_protein_PIF7_-_putative)	PolyA_annotated_by_Isoseq
LinJ.07	transcript	533856	535455	+	LINF_070016600-T	121	533749(57)|533754(34)|533813(4)|533826(74)|533863(9)|533961(5)|533993(2)|534088(2)|533611(3)|533746(2)	ND	ND	LINF_070016600(peptidyl-prolyl_cis-trans_isomerase/rotamase_-_putative)	-
LinJ.07	transcript	535456	535966	+	LINF_070016650-T	12	ND	ND	ND	unknown	-
LinJ.07	transcript	535967	537572	+	LINF_070016700-T	34	535953(2)|535973(4)|535524(20)|535962(1)|535648(2)|535661(3)|535920(20)	ND	ND	LINF_070016700(hypothetical_protein)	-
LinJ.07	transcript	537573	538917	+	LINF_070016800-T	94	537262(2)|537615(1)	ND	ND	LINF_070016800(hypothetical_protein_-_conserved)	-
LinJ.07	transcript	538918	541083	+	LINF_070016900-T	59	538828(1)|539052(1)	ND	ND	LINF_070016900(Sel1_repeat_-_putative)	-
LinJ.07	transcript	541084	546406	+	LINF_070017000-T	46	541702(8)|541709(1)|541136(6)|541022(2)|541699(9)	2	ND	LINF_070017000(cation-transporting_ATPase_-_putative)	-
LinJ.07	transcript	546853	548127	+	LINF_070017100-T	179	546813(1)|546960(1)|546924(24)|546719(2)|546704(80)	ND	ND	LINF_070017100(Dpy-30_motif_containing_protein_-_putative)	-
LinJ.07	transcript	548128	549891	+	LINF_070017200-T	32	548231(30)|548341(4)	1	ND	LINF_070017200(lipoate-protein_ligase-like)	PolyA_annotated_by_Isoseq
LinJ.07	transcript	550249	552398	+	LINF_070017300-T	120	550173(1)|550212(1)	1	ND	LINF_070017300(RNA-editing_complex_protein|KREPA3)	PolyA_annotated_by_Isoseq_Alt_PolyA_Isoseq:552397(1)
LinJ.07	transcript	552775	556542	+	LINF_070017400-T	93	556089(4)|556664(2)|552900(13)|552892(1)|552834(1)	1	ND	LINF_070017400(hypothetical_protein_-_conserved)	PolyA_annotated_by_Isoseq
LinJ.07	transcript	557362	560186	+	LINF_070017500-T	179	558954(6)|558500(2)|559000(5)|557514(10)|557430(1)|557585(1)	ND	ND	LINF_070017500(delta-5_fatty_acid_desaturase)	-
LinJ.07	transcript	560187	561678	+	LINF_070017600-T	91	560269(1)	ND	ND	LINF_070017600(hypothetical_protein_-_conserved)	-
LinJ.07	transcript	561679	562207	+	LINF_070017700-T	102	561734(3)|561618(69)|561799(1)	1	ND	LINF_070017700(hypothetical_protein)	PolyA_annotated_by_Isoseq
LinJ.07	transcript	562602	563807	+	LINF_070017800-T	713	562651(25)|562548(319)|562655(16)|562526(74)	2	ND	LINF_070017800(ATP_synthase_subunit_C_-_putative)	PolyA_annotated_by_Isoseq
LinJ.07	transcript	564307	566547	+	LINF_070017900-T	187	564319(3)|564372(9)|564332(10)	1	ND	LINF_070017900(hypothetical_protein_-_conserved)	PolyA_annotated_by_Isoseq
LinJ.07	transcript	566959	568634	+	LINF_070018000-T	71	567009(4)|567074(27)|566879(7)|567007(51)|567078(2)	1	ND	LINF_070018000(proteasome_regulatory_non-ATP-ase_subunit_-_putative)	PolyA_annotated_by_Isoseq
LinJ.07	transcript	568971	570497	+	LINF_070018050-T	142	568931(3)|568979(5)|569103(1)	ND	ND	unknown	-
LinJ.07	transcript	570498	572577	+	LINF_070018100-T	108	570459(1)|570534(4)|570508(6)|570518(4)	1	ND	LINF_070018100(hypothetical_protein_-_conserved)	PolyA_annotated_by_Isoseq
LinJ.07	transcript	572878	574956	+	LINF_070018200-T	179	572951(1)|573877(6)|573922(2)|573927(1)|572931(3)|572917(60)|572961(1)	1	ND	LINF_070018200(peptide_methionine_sulfoxide_reductase-like)	PolyA_annotated_by_Isoseq
LinJ.07	transcript	575499	576637	+	LINF_070018250-T	76	575668(2)|575621(64)|575722(1)	1	ND	unknown	-
LinJ.07	transcript	576786	584639	+	LINF_070018300-T	66	576655(9)|576708(5)|576853(8)	2	ND	LINF_070018300(N-terminal_region_of_Chorein_-_a_TM_vesicle-mediated_sorter_-_putative)	PolyA_annotated_by_Isoseq_Alt_PolyA_Isoseq:584637(1)|584637(1)|584639(1)
LinJ.07	transcript	585107	589748	+	LINF_070018400-T	1042	588656(4)|588295(2)|589163(97)|589018(4)|589021(22)|589240(17)|589248(27)|589172(1)|589281(1)|585141(2)|585111(41)|585139(6)	2	ND	LINF_070018400(amino_acid_transporter_19_-_putative)	PolyA_annotated_by_Isoseq_Alt_PolyA_Isoseq:588723(1)|588725(1)|588725(1)|589722(1)|589722(1)|589724(1)|589724(1)|589724(1)|589724(1)|589724(1)|589741(1)|589746(1)|589748(1)|589748(1)|589756(1)|589761(1)|588725(2)|589723(2)
LinJ.07	transcript	589944	591902	+	LINF_070018425-T	89	590128(2)|589974(1)|589979(1)|589941(3)|590097(2)|590100(6)	ND	ND	unknown	-
LinJ.07	transcript	591903	592865	+	LINF_070018450-T	12	591905(1)	ND	ND	unknown	-
LinJ.08	transcript	196	3245	+	LINF_080018475-T	12	204(4)|212(3)|228(3)|236(4)|244(2)|220(4)|56(2)|64(5)	1	ND	unknown	PolyA_annotated_by_Isoseq
LinJ.08	transcript	3423	7727	+	LINF_080005000-T	52	3420(45)|3431(41)|3499(1)	4	ND	LINF_080005000(adaptor_complex_protein_(AP)_3_delta_subunit_1_-_putative)	PolyA_annotated_by_Isoseq
LinJ.08	transcript	8029	9447	+	LINF_080005100-T	81	7539(9)|8165(1)|8093(1)|8296(1)|8445(8)|7979(60)|8050(2)	1	ND	LINF_080005100(hypothetical_protein_-_conserved)	PolyA_annotated_by_Isoseq
LinJ.08	transcript	9779	11775	+	LINF_080005200-T	175	9507(5)|9811(5)	1	ND	LINF_080005200(Qc-SNARE_protein_-_putative)	PolyA_annotated_by_Isoseq_Alt_PolyA_Isoseq:11759(1)|11768(1)
LinJ.08	transcript	12149	13563	+	LINF_080005300-T	198	12201(1)|12174(7)|12154(21)|12234(1)	1	ND	LINF_080005300(hypothetical_protein_-_conserved)	PolyA_annotated_by_Isoseq_Alt_PolyA_Isoseq:13551(1)
LinJ.08	transcript	14045	14822	+	LINF_080005400-T	224	14067(1)|14086(5)|14048(47)|13922(6)	1	ND	LINF_080005400(hypothetical_protein_-_conserved)	PolyA_annotated_by_Isoseq
LinJ.08	transcript	15227	15885	+	LINF_080005450-T	160	15232(42)|15267(3)	ND	ND	unknown	-
LinJ.08	transcript	15886	16931	+	LINF_080005500-T	118	15837(1)|15888(4)|15890(2)|15925(1)	ND	ND	LINF_080005500(phosphoglycerate_mutase_protein_-_putative)	-
LinJ.08	transcript	16932	19282	+	LINF_080005600-T	94	17009(1)|16940(13)|16969(2)|17000(1)	1	ND	LINF_080005600(Putative_zinc_finger_motif_-_C2HC5-type/ASCH_domain_containing_protein_-_putative)	PolyA_annotated_by_Isoseq
LinJ.08	transcript	19718	22889	+	LINF_080005700-T	79	19768(5)|19732(60)|19639(2)|19665(2)	1	ND	LINF_080005700(ATP-dependent_DEAD/H_RNA_helicase_-_putative)	PolyA_annotated_by_Isoseq_Alt_PolyA_Isoseq:22376(1)|22885(1)
LinJ.08	transcript	23383	27949	+	LINF_080005800-T	58	23387(9)|23340(3)	ND	ND	LINF_080005800(adaptor_complex_protein_(AP)_3_delta_subunit_1_-_putative)	-
LinJ.08	transcript	27950	30809	+	LINF_080005900-T	61	28667(26)|28672(11)|27946(10)|28127(4)|27968(1)	1	ND	LINF_080005900(dual-specificity_protein_phosphatase_-_putative)	PolyA_annotated_by_Isoseq_Alt_PolyA_Isoseq:30805(1)|30809(1)
LinJ.08	transcript	31016	34605	+	LINF_080006000-T	36	33789(3)|34573(4)|34426(2)|34614(1)|31027(16)|31068(4)|31078(1)	2	ND	LINF_080006000(hypothetical_protein_-_conserved)	PolyA_annotated_by_Isoseq
LinJ.08	transcript	35078	36715	+	LINF_080006100-T	88	35105(1)|35043(1)|35007(1)|35323(1)|35202(1)	ND	ND	LINF_080006100(mitoribosomal_protein_mS65)	-
LinJ.08	transcript	36716	43139	+	LINF_080006200-T	70	36719(19)|36732(1)|36709(1)|37324(8)|37292(1)|42452(10)|42645(9)|42460(4)|42477(1)|37055(3)|37026(2)|37094(4)	2	ND	LINF_080006200(hypothetical_protein_-_conserved)	PolyA_annotated_by_Isoseq_Alt_PolyA_Isoseq:43138(1)|43139(1)|43237(1)
LinJ.08	transcript	43577	45594	+	LINF_080006300-T	85	43582(15)|43594(1)|43614(1)	1	ND	LINF_080006300(hypothetical_protein_-_conserved)	PolyA_annotated_by_Isoseq
LinJ.08	transcript	46190	50298	+	LINF_080006400-T	49	46326(1)|46351(1)|46216(12)|46147(4)|46165(21)	2	ND	LINF_080006400(DNA_repair_protein_-_putative)	PolyA_annotated_by_Isoseq_Alt_PolyA_Isoseq:50297(1)
LinJ.08	transcript	50562	53260	+	LINF_080006500-T	59	50590(7)|50569(1)|50563(1)	1	ND	LINF_080006500(GPI-GlcNAc_transferase_complex_-_PIG-H_component_-_putative)	PolyA_annotated_by_Isoseq_Alt_PolyA_Isoseq:53258(1)
LinJ.08	transcript	53543	54741	+	LINF_080006600-T	541	53584(11)|53616(2)|53510(1)	1	54732(1)|54741(1)	LINF_080006600(hypothetical_protein_-_conserved)	PolyA_annotated_by_Isoseq
LinJ.08	transcript	55028	67549	+	LINF_080006700-T	99	55051(1)|55763(2)|56037(1)|58408(2)|60049(12)|63968(3)|64647(12)|65255(13)|64986(5)|66591(5)|66689(4)|54985(2)|66773(1)|55030(3)|55037(6)	ND	ND	LINF_080006700(hypothetical_protein_-_conserved)	PolyA_identified_by_Isoseq:58153(1)
LinJ.08	transcript	67778	69708	+	LINF_080006800-T	197	68213(18)|67824(1)|67888(1)|67873(3)|67803(30)|68193(51)	1	ND	LINF_080006800(Bacterial_transferase_hexapeptide_(six_repeats)_-_putative)	PolyA_annotated_by_Isoseq_Alt_PolyA_Isoseq:69555(1)|69696(1)|69703(1)
LinJ.08	transcript	70156	73931	+	LINF_080006900-T	30	70146(1)|70264(1)|70161(19)|70251(4)|70261(3)	1	ND	LINF_080006900(hypothetical_protein_-_conserved)	PolyA_annotated_by_Isoseq
LinJ.08	transcript	74182	77746	+	LINF_080007000-T	50	74338(2)|74196(7)|74184(1)	1	ND	LINF_080007000(inositol_phosphosphingolipid_phospholipase_C-Like)	PolyA_annotated_by_Isoseq
LinJ.08	transcript	78153	80459	+	LINF_080007100-T	28	78161(5)|78119(1)|78192(1)	ND	ND	LINF_080007100(hypothetical_protein_-_conserved)	-
LinJ.08	transcript	80460	84173	+	LINF_080007200-T	22	ND	1	ND	LINF_080007200(ubiquitin-activating_enzyme-like_protein)	PolyA_annotated_by_Isoseq_Alt_PolyA_Isoseq:84111(1)|84112(1)
LinJ.08	transcript	84586	87236	+	LINF_080007300-T	146	84592(27)|84608(1)|84657(1)	1	ND	LINF_080007300(ABC1_family_-_putative)	PolyA_annotated_by_Isoseq_Alt_PolyA_Isoseq:87235(1)|87236(1)
LinJ.08	transcript	87607	88980	+	LINF_080007400-T	47	87674(1)|87534(1)|87653(9)|87532(32)|87522(1)	2	ND	LINF_080007400(mitoribosomal_protein_bL9m)	PolyA_annotated_by_Isoseq
LinJ.08	transcript	89191	90202	+	LINF_080007500-T	25	89365(6)|89434(18)|89448(4)|89422(1)|89431(20)|89427(239)|89206(8)	2	ND	LINF_080007500(hypothetical_protein_-_conserved)	Alternative_SL_with_more_reads|PolyA_annotated_by_Isoseq_Alt_PolyA_Isoseq:90186(1)
LinJ.08	transcript	90678	93177	+	LINF_080007600-T	79	90813(1)|90699(2)|90719(8)|90723(2)	1	ND	LINF_080007600(hypothetical_protein_-_conserved)	PolyA_annotated_by_Isoseq_Alt_PolyA_Isoseq:93166(1)|93168(1)
LinJ.08	transcript	93568	99003	+	LINF_080007700-T	70	98452(4)|98108(2)|93592(2)|93543(1)|97790(2)	1	ND	LINF_080007700(hypothetical_protein_-_conserved)	PolyA_annotated_by_Isoseq_Alt_PolyA_Isoseq:98975(1)
LinJ.08	transcript	99393	101347	+	LINF_080007800-T	86	99456(2)|99198(2)|99462(1)	1	ND	LINF_080007800(ribosomal_protein_L2_-_putative)	PolyA_annotated_by_Isoseq_Alt_PolyA_Isoseq:101344(1)
LinJ.08	transcript	101659	103630	+	LINF_080007900-T	425	103451(4)|101686(180)|101716(22)|101700(1)	1	ND	LINF_080007900(iron_superoxide_dismutase)	PolyA_annotated_by_Isoseq_Alt_PolyA_Isoseq:103385(1)|103386(1)|103448(1)|103630(1)
LinJ.08	transcript	104280	106369	+	LINF_080008000-T	81	104301(10)|104308(2)|104369(1)	ND	ND	LINF_080008000(Isochorismatase_family_-_putative)	-
LinJ.08	transcript	106370	107482	+	LINF_080008100-T	68	106305(3)|106322(5)	1	ND	LINF_080008100(Isochorismatase_family_-_putative)	PolyA_annotated_by_Isoseq
LinJ.08	transcript	107911	109379	+	LINF_080008200-T	287	107529(5)|107940(90)	2	ND	LINF_080008200(mitochondrial_associated_ribonuclease_-_putative)	PolyA_annotated_by_Isoseq
LinJ.08	transcript	109700	110581	+	LINF_080008300-T	392	109729(1)|109797(1)|109718(8)|109766(2)|109868(2)	ND	ND	LINF_080008300(Tim10/DDP_family_zinc_finger_containing_protein_-_putative)	-
LinJ.08	transcript	110582	126068	+	LINF_080008400-T	50	110593(5)|110625(2)	3	ND	LINF_080008400(hypothetical_protein_-_conserved)	PolyA_annotated_by_Isoseq_Alt_PolyA_Isoseq:126060(1)|126060(1)|126064(1)|126067(1)|126067(1)|126068(1)|126060(2)
LinJ.08	transcript	126348	134249	+	LINF_080008500-600-T	74	126403(2)	ND	ND	LINF_080008500(hypothetical_protein_-_conserved)|LINF_080008600(hypothetical_protein)	Bicistronic
LinJ.08	transcript	134250	136944	+	LINF_080008700-T	52	134294(3)|136820(3)|136884(1)	1	ND	LINF_080008700(hypothetical_protein_-_conserved)	PolyA_annotated_by_Isoseq_Alt_PolyA_Isoseq:136745(1)|136749(1)|136943(1)
LinJ.08	transcript	137323	139050	+	LINF_080008800-T	123	137347(12)|137353(7)|137341(6)	1	ND	LINF_080008800(hypothetical_protein_-_conserved)	PolyA_annotated_by_Isoseq_Alt_PolyA_Isoseq:138974(1)
LinJ.08	transcript	139396	145732	+	LINF_080008900-T	119	ND	2	ND	LINF_080008900(hypothetical_protein_-_conserved)	PolyA_annotated_by_Isoseq_Alt_PolyA_Isoseq:145688(1)|145689(1)|145729(1)|145737(1)|145738(1)
LinJ.08	transcript	146019	152809	+	LINF_080009000-T	72	146005(8)|146026(2)|146076(2)	1	ND	LINF_080009000(hypothetical_protein_-_conserved)	PolyA_annotated_by_Isoseq_Alt_PolyA_Isoseq:152745(1)|152756(1)|152757(1)|152803(1)
LinJ.08	transcript	153083	158099	+	LINF_080009100-T	62	153120(2)|153161(1)|153052(1)	1	ND	LINF_080009100(hypothetical_protein_-_conserved)	PolyA_annotated_by_Isoseq_Alt_PolyA_Isoseq:157877(1)|157885(1)
LinJ.08	transcript	158300	164753	+	LINF_080009200-T	158	158446(3)|164146(3)|164163(3)|164292(1)|158326(85)|158370(15)|158433(10)	1	ND	LINF_080009200(WD_domain_-_G-beta_repeat_-_putative)	PolyA_annotated_by_Isoseq_Alt_PolyA_Isoseq:164451(1)|164662(1)|164667(1)|164724(1)
LinJ.08	transcript	165120	172008	+	LINF_080009300-T	104	165022(1)|165144(1)	1	ND	LINF_080009300(hypothetical_protein_-_conserved)	PolyA_annotated_by_Isoseq_Alt_PolyA_Isoseq:172005(1)|172005(1)|172007(1)|172007(1)|172008(1)
LinJ.08	transcript	172385	176152	+	LINF_080009400-T	94	172432(37)|172471(11)	2	ND	LINF_080009400(hypothetical_protein_-_conserved)	PolyA_annotated_by_Isoseq_Alt_PolyA_Isoseq:176151(1)|176152(1)|176152(1)|176159(1)|176162(1)
LinJ.08	transcript	176686	184406	+	LINF_080009500-T	122	ND	1	ND	LINF_080009500(hypothetical_protein_-_conserved)	PolyA_annotated_by_Isoseq_Alt_PolyA_Isoseq:184401(1)|184402(1)
LinJ.08	transcript	184849	185929	+	LINF_080009600-T	172	184923(2)|184972(4)	2	ND	LINF_080009600(signal_peptidase_type_I_-_putative)	PolyA_annotated_by_Isoseq_Alt_PolyA_Isoseq:185918(1)
LinJ.08	transcript	186248	189674	+	LINF_080009700-T	322	186476(2)|186266(2)|188841(17)	2	ND	LINF_080009700(hypothetical_protein_-_conserved)	PolyA_annotated_by_Isoseq_Alt_PolyA_Isoseq:189671(1)|189676(1)|189678(1)|189683(1)
LinJ.08	transcript	190115	192664	+	LINF_080009800-T	219	190101(3)|190139(51)|190179(8)	1	ND	LINF_080009800(small_ubiquitin_protein_-_putative)	PolyA_annotated_by_Isoseq_Alt_PolyA_Isoseq:192652(1)|192652(1)|192653(1)|192656(1)|192663(1)
LinJ.08	transcript	193070	194895	+	LINF_080009900-T	120	193031(1)|193211(1)|194239(7)|193122(4)|192981(2)|193040(1)	ND	ND	LINF_080009900(hypothetical_protein_-_conserved)	-
LinJ.08	transcript	194896	196851	+	LINF_080010000-T	43	194934(1)|194813(37)|194834(31)|194811(1)	1	ND	LINF_080010000(hypothetical_protein_-_conserved)	PolyA_annotated_by_Isoseq
LinJ.08	transcript	197242	198705	+	LINF_080010100-T	18	197209(6)|197187(9)	2	ND	LINF_080010100(hypothetical_protein_-_conserved)	PolyA_annotated_by_Isoseq
LinJ.08	transcript	198909	202379	+	LINF_080010200-T	130	198842(2)|198927(83)	2	ND	LINF_080010200(ribose-phosphate_pyrophosphokinase_-_putative)	PolyA_annotated_by_Isoseq_Alt_PolyA_Isoseq:202417(1)|202426(1)|202630(1)
LinJ.08	transcript	203118	210938	+	LINF_080010300-T	30	203163(1)|203270(21)|203085(2)|203142(14)	1	210938(1)	LINF_080010300(hypothetical_protein_-_conserved)	PolyA_annotated_by_Isoseq_Alt_PolyA_Isoseq:210937(1)|210876(1)|210786(1)
LinJ.08	transcript	211139	217642	+	LINF_080010400-T	49	211179(2)	5	ND	LINF_080010400(protein_kinase__-_putative)	PolyA_annotated_by_Isoseq_Alt_PolyA_Isoseq:217640(1)|217643(1)|217642(2)
LinJ.08	transcript	217894	219812	+	LINF_080010500-T	162	ND	1	ND	LINF_080010500(hypothetical_protein_-_conserved)	PolyA_annotated_by_Isoseq_Alt_PolyA_Isoseq:219798(1)|219803(1)
LinJ.08	transcript	220690	224456	+	LINF_080010600-T	69	220674(1)|220658(1)|220675(1)|221457(5)|220677(48)|220685(2)|220735(2)	1	ND	LINF_080010600(cyclopropane-fatty-acyl-phospholipid_synthase)	PolyA_annotated_by_Isoseq
LinJ.08	transcript	224802	227038	+	LINF_080010700-T	670	224792(1)|224896(1)|224868(1)|224874(1)|224818(24)|224827(9)|224857(3)	2	227381(1)|227414(1)|227393(1)|227403(2)	LINF_080010700(eukaryotic_translation_initiation_factor_2_beta_subunit_-_putative)	PolyA_annotated_by_Isoseq_Alt_PolyA_Isoseq:227035(1)
LinJ.08	transcript	227738	228737	+	LINF_080010800-T	90	227651(1)|227914(6)|227785(3)|227898(33)	1	ND	LINF_080010800(mitoribosomal_protein_mL49)	PolyA_annotated_by_Isoseq
LinJ.08	transcript	229566	231018	+	LINF_080010900-T	95	ND	1	ND	LINF_080010900(hypothetical_protein_-_conserved)	-
LinJ.08	transcript	231224	232489	+	LINF_080010950-T	24	ND	ND	ND	unknown	-
LinJ.08	transcript	232490	235120	+	LINF_080011000-T	61	232566(2)|232496(33)|232483(1)	1	ND	LINF_080011000(hypothetical_protein_-_conserved)	PolyA_annotated_by_Isoseq_Alt_PolyA_Isoseq:235033(1)|235091(1)|235119(1)
LinJ.08	transcript	235400	242420	+	LINF_080011100-200-T	72	235468(2)|235471(1)|240482(15)|240457(10)|241745(4)|241734(2)|235461(6)|235439(6)|235444(2)	ND	ND	LINF_080011100(hypothetical_protein_-_conserved)|LINF_080011200(hypothetical_protein)	Bicistronic
LinJ.08	transcript	242421	244879	+	LINF_080011300-T	59	242618(2)|242598(14)|242431(1)|242444(33)|242457(4)|242611(5)	1	ND	LINF_080011300(hypothetical_protein_-_conserved)	-
LinJ.08	transcript	245293	247647	+	LINF_080011350-T	212	245234(5)|245403(1)|245286(1)|245229(1)|245285(30)|245348(3)|245394(2)	ND	ND	unknown	-
LinJ.08	transcript	247648	259093	+	LINF_080011400-T	51	249672(2)	4	ND	LINF_080011400(hypothetical_protein_-_conserved)	PolyA_annotated_by_Isoseq_Alt_PolyA_Isoseq:248846(1)|259093(1)|259202(1)|259202(1)
LinJ.08	transcript	259703	269191	+	LINF_080011500-T	96	266011(3)|266046(1)|267791(6)|267795(1)|269077(10)|269093(3)|259643(2)|259740(1)|259618(1)	2	ND	LINF_080011500(hypothetical_protein_-_conserved)	PolyA_annotated_by_Isoseq_Alt_PolyA_Isoseq:268617(1)|268819(1)|269198(1)|269201(1)
LinJ.08	transcript	269665	272993	+	LINF_080011600-T	2456	272773(9)|272683(3)|269667(26)|269750(8)|269740(51)	3	ND	LINF_080011600(Amastin_surface_glycoprotein_-_putative)	PolyA_annotated_by_Isoseq_Alt_PolyA_Isoseq:272343(1)|272469(1)|272775(1)|272957(1)|272966(1)|272989(1)|272992(1)|272993(1)|272993(1)|272993(1)|272993(1)|272993(1)|272999(1)|272999(1)|273002(1)|273003(1)|273003(1)|273005(1)|272991(2)|272993(2)|272993(2)|272999(2)|273003(2)|273003(2)
LinJ.08	transcript	273355	274899	+	LINF_080011630-T	184	273375(6)	2	ND	unknown	-
LinJ.08	transcript	275197	275808	+	LINF_080011660-T	35	275227(2)	ND	ND	unknown	-
LinJ.08	transcript	275809	279197	+	LINF_080011700-T	210	278503(11)|276126(4)|275820(1)|277970(3)	1	ND	LINF_080011700(DnaJ_domain-containing_protein|JDP61|J61)	PolyA_annotated_by_Isoseq
LinJ.08	transcript	279581	286478	+	LINF_080011800-T	41	279560(3)|279596(1)|284674(2)|284680(1)|285202(3)|284616(34)	1	ND	LINF_080011800(protein_kinase_-_putative)	PolyA_annotated_by_Isoseq_Alt_PolyA_Isoseq:286380(1)|286388(1)|286414(1)_Alternative_strong_SAS
LinJ.08	transcript	286708	289278	+	LINF_080011860-T	51	286717(15)|286769(1)	1	ND	unknown	PolyA_annotated_by_Isoseq
LinJ.08	transcript	289845	292096	+	LINF_080011900-T	140	289812(1)|289809(1)	1	ND	LINF_080011900(amastin-like_protein)	PolyA_annotated_by_Isoseq_Alt_PolyA_Isoseq:290071(1)|292080(1)|292096(1)
LinJ.08	transcript	292331	295045	+	LINF_080011950-T	54	292441(2)|292364(6)|292392(2)|292340(10)	1	ND	unknown	PolyA_annotated_by_Isoseq_Alt_PolyA_Isoseq:294903(1)
LinJ.08	transcript	295469	297927	+	LINF_080012000-T	135	295517(2)	2	297914(1)|297929(1)	LINF_080012000(amastin-like_protein)	PolyA_annotated_by_Isoseq_Alt_PolyA_Isoseq:297924(2)|297914(1)|297713(1)|297712(1)|297697(1)|297693(1)
LinJ.08	transcript	298159	299531	+	LINF_080012050-T	62	298196(1)|298182(10)|298216(1)|298171(1)	1	ND	unknown	PolyA_annotated_by_Isoseq
LinJ.08	transcript	300100	302555	+	LINF_080012100-T	194	300148(2)|300069(1)	1	ND	LINF_080012100(Amastin_surface_glycoprotein_-_putative)	PolyA_annotated_by_Isoseq
LinJ.08	transcript	302787	304302	+	LINF_080012150-T	58	302824(1)|302810(4)|302844(1)|302812(1)	1	ND	unknown	PolyA_annotated_by_Isoseq_Alt_PolyA_Isoseq:304159(1)
LinJ.08	transcript	304725	307167	+	LINF_080012200-T	178	304773(8)|304689(2)|304840(1)	2	307167(1)	LINF_080012200(Amastin_surface_glycoprotein_-_putative)	PolyA_annotated_by_Isoseq_Alt_PolyA_Isoseq:306950(2)|306961(1)|306954(1)|306946(1)|306663(1)
LinJ.08	transcript	307412	308886	+	LINF_080012250-T	62	307424(5)|307435(10)	1	ND	unknown	PolyA_annotated_by_Isoseq_Alt_PolyA_Isoseq:307469(1)
LinJ.08	transcript	309309	311751	+	LINF_080012300-T	182	309357(8)|309280(1)|309424(1)	2	311751(1)	LINF_080012300(Amastin_surface_glycoprotein_-_putative)	PolyA_annotated_by_Isoseq_Alt_PolyA_Isoseq:311534(2)|311750(1)|311545(1)|311538(1)|311247(1)
LinJ.08	transcript	311996	313821	+	LINF_080012350-T	60	312019(8)|312033(1)	ND	ND	unknown	Alt_PolyA_Isoseq:312053(1)
LinJ.08	transcript	313822	316054	+	LINF_080012400-T	147	ND	1	ND	LINF_080012400(amastin-like_protein)	PolyA_annotated_by_Isoseq_Alt_PolyA_Isoseq:316050(1)|316054(1)
LinJ.08	transcript	316292	318363	+	LINF_080012450-T	64	316301(11)|316353(1)|316325(1)	1	ND	unknown	PolyA_annotated_by_Isoseq
LinJ.08	transcript	318778	321797	+	LINF_080012500-T	29	318900(3)|318785(5)|318792(2)	ND	ND	LINF_080012500(tuzin_-_putative)	-
LinJ.08	transcript	321798	324604	+	LINF_080012600-T	72	321843(10)|321846(2)|321714(1)	ND	ND	LINF_080012600(tuzin_-_putative)	-
LinJ.08	transcript	324605	326842	+	LINF_080012700-T	114	324633(22)	1	ND	LINF_080012700(tuzin_-_putative)	PolyA_annotated_by_Isoseq
LinJ.08	transcript	327290	329954	+	LINF_080012800-T	43	327315(1)|327308(1)	1	ND	LINF_080012800(amastin-like_protein)	-
LinJ.08	transcript	330313	332015	+	LINF_080012825-T	115	330239(2)|330226(1)|330335(1)	1	ND	unknown	PolyA_annotated_by_Isoseq
LinJ.08	transcript	332481	335118	+	LINF_080012850-T	45	332463(6)|332488(22)|332495(1)	1	335138(1)	unknown	PolyA_annotated_by_Isoseq
LinJ.08	transcript	335486	337341	+	LINF_080012875-T	115	335508(2)|335439(1)	1	ND	unknown	PolyA_annotated_by_Isoseq_Alt_PolyA_Isoseq:337178(1)|337184(1)|337187(1)|337188(1)|337189(1)|337205(1)
LinJ.08	transcript	337654	340312	+	LINF_080012900-T	34	337671(1)|337661(21)|337636(6)|337649(1)	1	ND	LINF_080012900(Amastin-like_protein)	-
LinJ.08	transcript	340660	342358	+	LINF_080012925-T	116	340586(2)|340682(2)|340656(1)	1	ND	unknown	PolyA_annotated_by_Isoseq
LinJ.08	transcript	342829	345487	+	LINF_080012950-T	34	342811(9)|342836(16)	3	ND	LINF_080012950(amastin-like_protein)	PolyA_annotated_by_Isoseq
LinJ.08	transcript	345835	348001	+	LINF_080012975-T	124	345857(6)|345831(1)|345809(1)	ND	ND	unknown	-
LinJ.08	transcript	348002	351146	+	LINF_080013000-T	199	347969(20)|348138(137)|348060(1)|348055(1)|349511(10)|350068(22)|350290(2)|350082(2)|350075(1)|348204(3)|348025(3)|348016(54)	1	ND	LINF_080013000(hypothetical_protein_-_conserved)	PolyA_annotated_by_Isoseq_Alt_PolyA_Isoseq:351131(1)|351144(1)
LinJ.08	transcript	351928	354709	-	LINF_080013100-T	156	354327(4)|354346(10)|354872(4)|354759(9)|354760(6)|354275(6)|354805(1)|354772(1)|354572(5)|354701(4)|354706(9)	1	ND	LINF_080013100(hypothetical_protein_-_conserved)	PolyA_annotated_by_Isoseq
LinJ.08	transcript	355303	357621	-	LINF_080013200-T	65	357511(46)|357499(7)|357665(1)	1	ND	LINF_080013200(SET_domain_containing_protein_-_putative)	longer_CDS_in_5p|PolyA_annotated_by_Isoseq
LinJ.08	transcript	357622	360413	-	LINF_080013300-T	133	360290(2)|360471(1)|360281(1)|360386(1)|360185(1)|360327(3)|360408(2)|360410(12)	ND	ND	LINF_080013300(mitochondrial_DNA_polymerase_beta)	-
LinJ.08	transcript	361036	367238	-	LINF_080013400-T	78	367231(3)|367254(1)	2	ND	LINF_080013400(mitochondrial_DNA_polymerase_beta-PAK_-_putative)	PolyA_annotated_by_Isoseq_Alt_PolyA_Isoseq:361035(1)
LinJ.08	transcript	367761	374605	-	LINF_080013500-T	51	374547(5)|374610(8)	1	ND	LINF_080013500(Beta-lactamase_superfamily_domain_containing_protein_-_putative)	PolyA_annotated_by_Isoseq
LinJ.08	transcript	374606	376240	-	LINF_080013600-T	170	376292(10)|376219(1)	ND	ND	LINF_080013600(mitoribosomal_protein_uL10m)	-
LinJ.08	transcript	376241	378231	-	LINF_080013700-T	59	378135(3)|378201(1)	ND	ND	LINF_080013700(hypothetical_protein)	-
LinJ.08	transcript	378897	384097	-	LINF_080013800-T	46	384067(1)|379807(5)|384159(29)|384109(1)|383941(1)	1	ND	LINF_080013800(protein_kinase_-_putative)	PolyA_annotated_by_Isoseq_Alt_PolyA_Isoseq:378914(1)|378914(1)
LinJ.08	transcript	384526	385919	-	LINF_080013900-T	47	385845(4)|385911(12)|385889(4)	ND	ND	LINF_080013900(hypothetical_protein_-_conserved)	-
LinJ.08	transcript	386164	387175	-	LINF_080014000-T	111	387113(10)	1	386255(1)	LINF_080014000(hypothetical_protein_-_conserved)	-
LinJ.08	transcript	387471	390415	-	LINF_080014100-T	81	390412(18)|390606(19)|390531(2)|390171(2)|390371(2)|390181(21)|390534(2)	1	ND	LINF_080014100(Dpy-30_motif_containing_protein_-_putative)	PolyA_annotated_by_Isoseq_Alt_PolyA_Isoseq:387688(1)|387696(1)
LinJ.08	transcript	391047	395327	-	LINF_080014200-T	59	395246(1)|395346(55)|395180(2)|394895(5)	1	ND	LINF_080014200(Protein_of_unknown_function_(DUF2453)_-_putative)	PolyA_annotated_by_Isoseq
LinJ.08	transcript	395758	403354	-	LINF_080014400-300-T	34	403132(1)|403353(1)|398571(3)|398361(2)|403212(4)|403346(3)|403304(4)	1	ND	LINF_080014300(hypothetical_protein)|LINF_080014400(hypothetical_protein_-_conserved)	PolyA_annotated_by_Isoseq_Alt_PolyA_Isoseq:395779(1)|Bicistronic
LinJ.08	transcript	403355	405413	-	LINF_080014500-T	72	405393(2)|405400(5)|405428(64)	ND	ND	LINF_080014500(DnaJ_domain-containing_protein|JDP14|J14)	-
LinJ.08	transcript	405735	413904	-	LINF_080014600-T	41	413901(4)|413788(2)|413533(3)|413818(10)|413724(1)|413602(2)|413731(12)|413886(6)	1	ND	LINF_080014600(von_Willebrand_factor_type_A_domain_containing_protein_-_putative)	PolyA_annotated_by_Isoseq_Alt_PolyA_Isoseq:405748(1)|405749(1)|405756(1)|405757(1)|405759(1)|405759(1)
LinJ.08	transcript	414186	417391	-	LINF_080014700-T	99	417350(2)|415402(19)	1	ND	LINF_080014700(cysteine_peptidase_B_(CPB))	PolyA_annotated_by_Isoseq
LinJ.08	transcript	417861	420152	-	LINF_080014800-T	97	420111(2)	2	ND	LINF_080014800(cysteine_peptidase_B_(CPB))	PolyA_annotated_by_Isoseq_Alt_PolyA_Isoseq:417860(1)|417861(1)|417861(1)|417862(1)|418155(1)|418169(1)|418171(1)
LinJ.08	transcript	420622	422937	-	LINF_080015000-4900-T	66	422872(1)	1	ND	LINF_080014900(cysteine_peptidase_B_(CPB))|LINF_080015000(cysteine_peptidase_B_(CPB))	PolyA_annotated_by_Isoseq|Bicistronic
LinJ.08	transcript	422938	425701	-	LINF_080015100-T	107	ND	ND	ND	LINF_080015100(cysteine_peptidase_B_(CPB))	-
LinJ.08	transcript	426921	428467	-	LINF_080015200-T	112	428426(2)|428468(1)	2	ND	LINF_080015200(cysteine_peptidase_B_(CPB))	PolyA_annotated_by_Isoseq_Alt_PolyA_Isoseq:426171(1)|426921(1)
LinJ.08	transcript	428468	431227	-	LINF_080015300-T	97	431186(1)	ND	ND	LINF_080015300(cysteine_peptidase_B_(CPB))	-
LinJ.08	transcript	431697	433987	-	LINF_080015400-T	105	ND	1	ND	LINF_080015400(cysteine_peptidase_B_(CPB))	PolyA_annotated_by_Isoseq_Alt_PolyA_Isoseq:431698(1)
LinJ.08	transcript	433988	436745	-	LINF_080015500-T	109	437052(11)|436704(1)|437123(2)|437148(52)|437161(78)	ND	ND	LINF_080015500(cysteine_peptidase_B_(CPB))	-
LinJ.08	transcript	436746	439298	-	LINF_080015600-T	42	438172(2)|439218(28)|439251(7)|439209(2)	ND	ND	LINF_080015600(histone_deacetylase_-_putative)	-
LinJ.08	transcript	439578	441831	-	LINF_080015625-T	74	441575(6)|441826(1)|441640(1)	1	ND	unknown	-
LinJ.08	transcript	441832	443432	-	LINF_080015650-T	117	443407(7)|443450(1)	ND	ND	unknown	-
LinJ.08	transcript	449026	450141	+	LINF_080015675-T	2	ND	ND	ND	unknown	-
LinJ.08	transcript	450142	453587	+	LINF_080015700-T	65	450957(3)|450969(8)|451561(6)|452211(20)|452237(2)|452540(2)|452160(7)|452186(1)|452240(1)|452475(1)|450150(17)|450137(56)|450933(26)	ND	ND	LINF_080015700(Ring_finger_domain/Zinc_finger_-_C3HC4_type_(RING_finger)_containing_protein_-_putative)	Alt_PolyA_Isoseq:451950(1)
LinJ.08	transcript	453588	455157	+	LINF_080015800-T	1143	453676(2)|453591(140)|453599(15)|453644(1)|453569(22)|453575(7)|453554(2)	4	455130(1)|455164(2)	LINF_080015800(Mitochondrial_ATP_synthase_subunit)	PolyA_annotated_by_Isoseq_Alt_PolyA_Isoseq:455164(3)
LinJ.08	transcript	455568	458565	+	LINF_080016000-T	863	455690(1)|458045(3)|455634(5)|455590(2)|455537(33)	1	ND	LINF_080016000(stress-induced_protein_sti1)	PolyA_annotated_by_Isoseq_Alt_PolyA_Isoseq:458552(1)
LinJ.08	transcript	458922	462157	+	LINF_080016100-T	105	458924(10)|458946(2)	1	ND	LINF_080016100(DUF1126_repeat-containing_protein)	PolyA_annotated_by_Isoseq_Alt_PolyA_Isoseq:462150(1)|462153(1)
LinJ.08	transcript	462607	465133	+	LINF_080016200-T	111	463027(94)|463032(7)|462921(3)|462645(1)|463174(4)|463158(2)|463075(1)|463229(1)|463162(1)|462733(10)|462615(14)|462639(2)	1	ND	LINF_080016200(phosphoribosylpyrophosphate_synthetase)	PolyA_annotated_by_Isoseq_Alt_PolyA_Isoseq:465125(1)
LinJ.08	transcript	465610	469554	+	LINF_080016300-T	36	465612(1)|465776(5)|465822(1)|465622(1)	1	ND	LINF_080016300(suppressive_immunomodulating_factor_-_putative)	PolyA_annotated_by_Isoseq
LinJ.08	transcript	469697	473789	+	LINF_080016400-T	27	469836(2)|469737(3)|469511(9)|469554(2)|469703(14)	1	ND	LINF_080016400(Exocyst_complex_component_Sec3_-_putative)	PolyA_annotated_by_Isoseq_Alt_PolyA_Isoseq:473781(1)|473787(1)
LinJ.08	transcript	474081	476473	+	LINF_080016500-T	107	474088(34)|474097(13)|474145(1)	ND	ND	LINF_080016500(Thiopurine_S-methyltransferase_(TPMT)_-_putative)	-
LinJ.08	transcript	476474	478853	+	LINF_080016600-T	88	476191(5)|476236(4)	1	ND	LINF_080016600(guide_RNA_binding_protein_-_putative)	-
LinJ.08	transcript	479204	480733	+	LINF_080016700-T	44	ND	1	ND	LINF_080016700(hypothetical_protein_-_conserved)	PolyA_annotated_by_Isoseq_Alt_PolyA_Isoseq:480408(1)
LinJ.08	transcript	480968	485472	+	LINF_080016800-T	168	481030(3)|480971(4)	1	ND	LINF_080016800(Putative_intraflagellar_transport_protein_D4)	PolyA_annotated_by_Isoseq_Alt_PolyA_Isoseq:485462(1)|485467(1)|485468(1)|485468(1)|485468(1)
LinJ.08	transcript	485998	487997	+	LINF_080016900-T	126	486025(3)|486007(14)|486041(1)	ND	ND	LINF_080016900(MIX_protein)	-
LinJ.08	transcript	487998	489194	+	LINF_080016950-T	143	487987(18)|488283(8)|488018(1)	ND	ND	unknown	-
LinJ.08	transcript	489195	491713	+	LINF_080017000-T	44	489114(6)|488987(3)|489231(4)	ND	ND	LINF_080017000(hypothetical_protein_-_conserved)	-
LinJ.08	transcript	491714	494567	+	LINF_080017100-T	134	491818(2)|491703(15)	1	ND	LINF_080017100(Zinc_finger_-_C3HC4_type_(RING_finger)/Ring_finger_domain/zinc-RING_finger_domain/zinc_finger_of_C3HC4-type_-_RING_-_putative)	PolyA_annotated_by_Isoseq_Alt_PolyA_Isoseq:494440(1)|494440(1)|494444(1)|494450(1)
LinJ.08	transcript	494886	497643	+	LINF_080017200-T	227	494951(5)|494953(1)|494866(1)|494865(11)|494893(56)|494896(6)	2	ND	LINF_080017200(hypothetical_protein_-_conserved)	PolyA_annotated_by_Isoseq_Alt_PolyA_Isoseq:497225(1)|497225(1)|497267(1)
LinJ.08	transcript	497835	499187	+	LINF_080017300-T	1944	497902(24)|497854(45)|497920(3)|497792(11)|497886(1)|497844(1)|497991(6)|497994(3)|497849(221)	1	ND	LINF_080017300(hypothetical_protein_-_conserved)	PolyA_annotated_by_Isoseq_Alt_PolyA_Isoseq:499177(1)|499182(1)|499183(1)
LinJ.08	transcript	499623	501206	+	LINF_080017400-T	101	499646(3)|499630(7)|499704(8)	1	ND	LINF_080017400(hypothetical_protein_-_conserved)	PolyA_annotated_by_Isoseq
LinJ.08	transcript	501441	503786	+	LINF_080017500-T	309	503159(8)|503281(1)|503199(1)|503086(1)|503042(1)|501556(4)|503035(8)|503193(6)	3	504398(1)	LINF_080017500(Amidinotransferase_-_putative)	PolyA_annotated_by_Isoseq_Alt_PolyA_Isoseq:503785(1)
LinJ.08	transcript	504360	509091	+	LINF_080017600-T	114	504475(2)|504500(2)|505103(19)	1	ND	LINF_080017600(protein_kinase_-_putative)	PolyA_annotated_by_Isoseq_Alt_PolyA_Isoseq:508940(1)|509078(1)|509084(1)|509085(1)|509090(1)|509090(1)|509091(1)
LinJ.08	transcript	509359	511518	+	LINF_080017700-T	1998	509355(7)|509323(1)|509329(1)|511130(2)|509349(5)|509405(17)|509410(2)	4	ND	LINF_080017700(beta_tubulin)	PolyA_annotated_by_Isoseq_Alt_PolyA_Isoseq:511424(1)|511517(1)|511518(1)|511518(1)|511518(1)|511519(1)|511519(1)|511524(1)|511525(1)|511524(2)
LinJ.08	transcript	511823	513727	+	LINF_080017730-T	134	511905(13)|511920(1)	1	ND	unknown	-
LinJ.08	transcript	514074	514659	+	LINF_080017760-T	76	514084(9)	ND	ND	unknown	-
LinJ.08	transcript	514660	515743	+	LINF_080017800-T	130	514637(1)|514649(19)|514764(4)|514680(1)	ND	ND	LINF_080017800(hypothetical_protein)	-
LinJ.09	transcript	170	955	+	LINF_090004800-T	31	250(1)|226(14)|639(12)|543(5)|234(17)|647(3)|551(13)|242(17)|655(5)|559(21)|471(24)|53(7)|61(12)|575(14)|583(9)|178(23)|591(4)|479(9)|186(17)|599(5)|487(20)|194(20)|607(20)|495(19)|202(21)|615(9)|519(5)|503(27)|210(20)|623(16)|527(27)|511(11)|218(14)|631(7)|535(6)	ND	ND	unknown	-
LinJ.09	transcript	956	3315	+	LINF_090004900-T	12	924(3)|1257(4)|932(3)|1265(3)|940(2)|988(2)|844(6)|852(9)|860(8)|868(6)|948(3)|876(9)|964(7)|884(5)|972(2)|892(8)|980(1)|900(2)|1155(2)|908(4)|671(3)|916(7)|1249(7)	ND	ND	unknown	-
LinJ.09	transcript	3316	4291	+	LINF_090005000-T	56	3324(38)|3346(2)	ND	ND	LINF_090005000(hypothetical_protein_-__conserved)	-
LinJ.09	transcript	4292	6027	+	LINF_090005100-T	168	4241(4)|4296(31)|4317(3)	ND	ND	LINF_090005100(hypothetical_protein_-__conserved)	-
LinJ.09	transcript	6028	6617	+	LINF_090005200-T	557	6045(21)|6052(24)|6018(53)|6022(425)|6033(305)	1	ND	LINF_090005200(hypothetical_protein_-__conserved)	PolyA_annotated_by_Isoseq_Alt_PolyA_Isoseq:6614(1)
LinJ.09	transcript	7003	7643	+	LINF_090005250-T	127	7007(4)|7025(10)|7033(3)	ND	ND	unknown	-
LinJ.09	transcript	7644	9937	+	LINF_090005300-T	98	7704(1)|7636(2)|7669(9)|7681(1)	ND	ND	LINF_090005300(hypothetical_protein_-__conserved)	-
LinJ.09	transcript	9938	11499	+	LINF_090005400-T	104	9956(34)|9974(3)	ND	ND	LINF_090005400(Peroxisomal_biogenesis_factor_11_(PEX11)-__putative)	-
LinJ.09	transcript	11500	13892	+	LINF_090005500-T	81	11190(5)|12810(16)|12906(3)|11532(5)|11067(16)|11093(3)	ND	ND	LINF_090005500(N-acetyl-D-acetylglucosaminylphosphatidylinositol_deacetylase)	-
LinJ.09	transcript	13893	15434	+	LINF_090005600-T	201	14120(8)|13915(1)|13905(17)|13912(3)|14115(24)	ND	ND	LINF_090005600(endonuclease_III-__putative)	-
LinJ.09	transcript	15435	17167	+	LINF_090005700-T	446	15469(7)|15472(11)|15556(6)|15534(202)|15621(1)|15421(1)|15426(41)|15446(21)|15453(4)	5	ND	LINF_090005700(RNA-binding_protein_5_-__putative)	PolyA_annotated_by_Isoseq_Alt_PolyA_Isoseq:17163(1)|17165(1)|17167(1)
LinJ.09	transcript	17528	21909	+	LINF_090005800-T	71	17577(8)	1	ND	LINF_090005800(RNA_helicase_-__putative)	PolyA_annotated_by_Isoseq_Alt_PolyA_Isoseq:21894(1)|21907(1)
LinJ.09	transcript	22394	34008	+	LINF_090005900-T	104	22422(9)|22842(3)|25409(10)|26912(2)|29858(23)|29972(3)|29840(1)|31802(26)|32150(2)|32117(4)|31892(2)|22752(5)|33598(2)|22470(2)|22573(4)	1	ND	LINF_090005900(RNA-binding_protein_5-like_protein)	PolyA_annotated_by_Isoseq
LinJ.09	transcript	34342	47348	+	LINF_090006000-T	49	40681(1)|40626(1)|46908(2)|40651(5)|41561(14)|40917(2)	1	ND	LINF_090006000(RNA-binding_protein_5-like_protein)	PolyA_annotated_by_Isoseq_Alt_PolyA_Isoseq:41369(1)|47334(1)
LinJ.09	transcript	47795	51150	+	LINF_090006100-T	147	47805(2)|47730(37)|48054(1)|47741(3)|47808(9)|47797(3)	2	ND	LINF_090006100(calmodulin-like_protein_containing_EF_hand_domain)	PolyA_annotated_by_Isoseq
LinJ.09	transcript	51689	53209	+	LINF_090006200-T	58	51715(4)	1	ND	LINF_090006200(hypothetical_protein_-__conserved)	PolyA_annotated_by_Isoseq
LinJ.09	transcript	53667	56530	+	LINF_090006300-T	113	53607(4)|53621(1)	1	ND	LINF_090006300(hypothetical_protein_-__conserved)	PolyA_annotated_by_Isoseq
LinJ.09	transcript	56852	62078	+	LINF_090006400-T	29	61493(2)	ND	ND	LINF_090006400(kinesin_-__putative)	-
LinJ.09	transcript	62079	64707	+	LINF_090006500-T	60	64181(3)|64260(1)	ND	ND	LINF_090006500(FHA_domain/Ring_finger_domain/Zinc_finger-__C3HC4_type_(RING_finger)_containing_protein_-__putative)	-
LinJ.09	transcript	64708	65909	+	LINF_090006600-T	130	64759(12)|64844(38)|64362(2)|64456(4)|64781(1)|64649(1)|64632(2)|64635(6)|64650(2)	1	ND	LINF_090006600(Autophagy_protein_Atg8_ubiquitin_like_-__putative)	PolyA_annotated_by_Isoseq_Alt_PolyA_Isoseq:65908(1)
LinJ.09	transcript	66364	67576	+	LINF_090006700-T	59	66436(33)|66317(2)|66331(2)|66412(2)	1	ND	LINF_090006700(ATG8/AUT7/APG8/PAZ2_-__putative)	PolyA_annotated_by_Isoseq_Alt_PolyA_Isoseq:67130(1)|67424(1)|67428(1)
LinJ.09	transcript	67896	68961	+	LINF_090006800-T	29	67762(16)|67811(17)|67833(1)	3	ND	LINF_090006800(ATG8/AUT7/APG8/PAZ2)	PolyA_annotated_by_Isoseq_Alt_PolyA_Isoseq:68959(1)|68961(1)
LinJ.09	transcript	69417	70477	+	LINF_090006900-T	61	69401(1)|69370(2)|69465(3)|69489(36)	4	ND	LINF_090006900(ATG8/AUT7/APG8/PAZ2_-__putative)	PolyA_annotated_by_Isoseq
LinJ.09	transcript	70949	72014	+	LINF_090007000-T	39	70815(12)|70864(19)|70886(1)	2	ND	LINF_090007000(ATG8/AUT7/APG8/PAZ2)	PolyA_annotated_by_Isoseq_Alt_PolyA_Isoseq:72012(1)
LinJ.09	transcript	72540	73603	+	LINF_090007100-T	28	72516(1)|72466(1)	1	ND	LINF_090007100(ATG8/AUT7/APG8/PAZ2)	PolyA_annotated_by_Isoseq
LinJ.09	transcript	74130	75118	+	LINF_090007200-T	84	74056(6)	1	ND	LINF_090007200(ATG8/AUT7/APG8/PAZ2_-__putative)	PolyA_annotated_by_Isoseq
LinJ.09	transcript	75590	76653	+	LINF_090007300-T	42	75456(10)|75505(24)|75527(1)	1	ND	LINF_090007300(Autophagy_protein_Atg8_ubiquitin_like_-__putative)	PolyA_annotated_by_Isoseq
LinJ.09	transcript	77181	78457	+	LINF_090007400-T	42	77118(3)	ND	ND	LINF_090007400(Autophagy_protein_Atg8_ubiquitin_like_-__putative)	-
LinJ.09	transcript	78458	79792	+	LINF_090007500-T	37	78488(1)|78479(3)|78473(1)|78463(1)	1	ND	LINF_090007500(hypothetical_protein_-__conserved)	PolyA_annotated_by_Isoseq
LinJ.09	transcript	80013	82044	+	LINF_090007600-T	72	80045(8)|80238(1)	ND	ND	LINF_090007600(NRDE_protein_-__putative)	-
LinJ.09	transcript	82045	84467	+	LINF_090007700-T	167	84211(3)|83781(4)|82105(7)|83694(2)|84207(10)	1	ND	LINF_090007700(Domain_of_unknown_function_(DUF4586)_-__putative)	PolyA_annotated_by_Isoseq
LinJ.09	transcript	85071	88047	+	LINF_090007800-T	180	85012(2)|84916(25)|85153(1)|85141(1)|85026(11)|85073(3)|85106(18)	1	ND	LINF_090007800(catalytic_subunit_of_the_vacuolar_transporter_chaperone_4_-__putative)	PolyA_annotated_by_Isoseq
LinJ.09	transcript	88391	91174	+	LINF_090007900-T	178	88574(1)|88849(20)|88466(48)|88507(2)	ND	ND	LINF_090007900(ATP-dependent_protease_ATPase_subunit_HslU)	-
LinJ.09	transcript	91175	95354	+	LINF_090008000-T	74	91249(3)|90900(2)|91095(4)|91106(3)|91129(3)|91192(3)|91206(2)|91215(2)	2	ND	LINF_090008000(cysteine_peptidase-__Clan_CA-__family_C19_-__putative)	PolyA_annotated_by_Isoseq_Alt_PolyA_Isoseq:95362(1)
LinJ.09	transcript	95697	98929	+	LINF_090008100-T	45	95711(3)|95809(1)|95699(1)	1	ND	LINF_090008100(DNA_replication_licensing_factor_MCM4_-__putative)	PolyA_annotated_by_Isoseq_Alt_PolyA_Isoseq:98916(1)|98928(1)
LinJ.09	transcript	99098	100126	+	LINF_090008200-T	204	99106(7)|99075(1)	1	ND	LINF_090008200(G10_protein_-__putative)	PolyA_annotated_by_Isoseq
LinJ.09	transcript	100451	101993	+	LINF_090008250-T	19	100508(1)|100407(14)|100456(5)|100467(6)	1	ND	unknown	PolyA_annotated_by_Isoseq
LinJ.09	transcript	102242	106630	+	LINF_090008300-T	81	105522(12)|101888(5)|102265(12)|102328(3)	ND	ND	LINF_090008300(integral_membrane_transport_protein_-__putative)	-
LinJ.09	transcript	106631	109713	+	LINF_090008400-T	53	106747(2)|106640(8)|106637(3)|106370(4)	ND	ND	LINF_090008400(hypothetical_protein_-__conserved)	-
LinJ.09	transcript	109714	114175	+	LINF_090008500-T	86	109716(2)|109769(1)	1	ND	LINF_090008500(kinesin_-__putative)	PolyA_annotated_by_Isoseq_Alt_PolyA_Isoseq:114157(1)
LinJ.09	transcript	114550	116038	+	LINF_090008600-T	225	114572(1)|114557(3)|114374(5)|114501(20)	ND	ND	LINF_090008600(hypothetical_protein_-__conserved)	-
LinJ.09	transcript	116039	119537	+	LINF_090008700-T	49	116043(1)	1	ND	LINF_090008700(cdc2-related_kinase_12)	PolyA_annotated_by_Isoseq_Alt_PolyA_Isoseq:119536(1)
LinJ.09	transcript	119880	124374	+	LINF_090008800-T	37	119885(1)	1	ND	LINF_090008800(hypothetical_protein_-__conserved)	PolyA_annotated_by_Isoseq
LinJ.09	transcript	124570	129629	+	LINF_090008900-T	37	126715(2)|125034(13)|124585(1)|124639(1)	1	ND	LINF_090008900(hypothetical_protein_-__conserved)	PolyA_annotated_by_Isoseq
LinJ.09	transcript	130000	134351	+	LINF_090009000-T	65	130004(1)|130132(1)|129997(1)|133931(2)|130055(2)|130008(6)|130297(1)	1	ND	LINF_090009000(hypothetical_protein_-__conserved)	PolyA_annotated_by_Isoseq
LinJ.09	transcript	134792	135993	+	LINF_090009100-T	11	134802(2)|134764(10)|134828(1)	ND	ND	LINF_090009100(hypothetical_protein_-__conserved)	-
LinJ.09	transcript	135994	139364	+	LINF_090009200-T	66	136012(1)	1	ND	LINF_090009200(Ring_finger_domain/RING-H2_zinc_finger_containing_protein_-__putative)	PolyA_annotated_by_Isoseq_Alt_PolyA_Isoseq:139362(1)
LinJ.09	transcript	139624	143376	+	LINF_090009300-T	51	139653(3)|139809(3)|139688(4)	2	ND	LINF_090009300(DNA_photolyase_-__putative)	PolyA_annotated_by_Isoseq_Alt_PolyA_Isoseq:143364(1)
LinJ.09	transcript	143618	145080	+	LINF_090009400-T	118	143665(12)|143619(1)	ND	ND	LINF_090009400(Ankyrin_repeats_(3_copies)/Ankyrin_repeat/Ankyrin_repeats_(many_copies)_-__putative)	-
LinJ.09	transcript	145081	146694	+	LINF_090009500-T	89	144987(40)|145207(1)|144934(9)|145108(5)|145237(2)	ND	ND	LINF_090009500(hypothetical_protein_-__conserved)	-
LinJ.09	transcript	146695	148434	+	LINF_090009600-T	27	146698(2)|146648(7)|146786(1)	ND	ND	LINF_090009600(hypothetical_protein_-__conserved)	-
LinJ.09	transcript	148435	150609	+	LINF_090009700-T	56	148443(13)	ND	ND	LINF_090009700(hypothetical_protein_-__conserved)	-
LinJ.09	transcript	150610	151526	+	LINF_090009750-T	115	150671(4)|150606(8)	ND	ND	unknown	-
LinJ.09	transcript	151527	158025	+	LINF_090009800-T	10	151521(7)|151534(2)	1	ND	LINF_090009800(hypothetical_protein_-__conserved)	PolyA_annotated_by_Isoseq_Alt_PolyA_Isoseq:157968(1)|158014(1)|158019(1)
LinJ.09	transcript	158380	161461	+	LINF_090009900-T	235	158329(3)|158397(1)|158387(5)|158390(2)|158690(15)	2	ND	LINF_090009900(kinetoplastid_kinetochore_protein_10_-__putative)	PolyA_annotated_by_Isoseq
LinJ.09	transcript	162111	162839	+	LINF_090009950-T	33	162024(22)|162199(19)|161831(3)|162215(9)	ND	ND	unknown	-
LinJ.09	transcript	162840	165684	+	LINF_090010000-T	155	162817(1)|162924(2)|162843(37)|162885(5)	ND	ND	LINF_090010000(kinetoplastid_kinetochore_protein_10_-__putative)	-
LinJ.09	transcript	165685	170443	+	LINF_090010100-T	23	165657(2)|165877(13)|165885(7)	1	170125(1)|170455(1)	LINF_090010100(tyrosine_phosphatase_-__putative)	PolyA_annotated_by_Isoseq_Alt_PolyA_Isoseq:170432(1)
LinJ.09	transcript	170819	173571	+	LINF_090010200-T	134	170914(2)|170923(3)|170943(1)	1	ND	LINF_090010200(Plus-3_domain/Zinc_finger-__C3HC4_type_(RING_finger)_containing_protein_-__putative)	PolyA_annotated_by_Isoseq
LinJ.09	transcript	174062	176595	+	LINF_090010300-T	27	174136(1)|173955(2)|174067(4)|174098(1)	ND	ND	LINF_090010300(Tetratricopeptide_repeat_-__putative)	-
LinJ.09	transcript	176596	180346	+	LINF_090010400-T	61	176616(3)|176600(1)	1	ND	LINF_090010400(hypothetical_protein_-__conserved)	PolyA_annotated_by_Isoseq
LinJ.09	transcript	180621	190615	+	LINF_090010500-T	31	180639(5)|180642(1)	4	190615(1)	LINF_090010500(hypothetical_protein_-__conserved)	PolyA_annotated_by_Isoseq_Alt_PolyA_Isoseq:190613(2)
LinJ.09	transcript	190884	194737	+	LINF_090010600-T	114	190956(1)|191045(1)|194086(12)|194124(1)|191031(3)|190958(17)|190937(1)	1	ND	LINF_090010600(serine/threonine_protein_phosphatase_-__putative)	PolyA_annotated_by_Isoseq_Alt_PolyA_Isoseq:194736(1)
LinJ.09	transcript	195199	198678	+	LINF_090010700-T	124	195204(4)|195229(3)	1	ND	LINF_090010700(hypothetical_protein_-__conserved)	PolyA_annotated_by_Isoseq_Alt_PolyA_Isoseq:198667(1)
LinJ.09	transcript	198945	200528	+	LINF_090010800-T	87	199285(13)|198977(1)	1	ND	LINF_090010800(hypothetical_protein_-__conserved)	PolyA_annotated_by_Isoseq
LinJ.09	transcript	200833	206500	+	LINF_090010900-T	57	200841(1)	1	ND	LINF_090010900(hypothetical_protein_-__conserved)	PolyA_annotated_by_Isoseq_Alt_PolyA_Isoseq:206490(1)
LinJ.09	transcript	206757	208720	+	LINF_090011000-T	39	206768(2)|206790(2)	1	ND	LINF_090011000(hypothetical_protein_-__conserved)	PolyA_annotated_by_Isoseq
LinJ.09	transcript	208973	214334	+	LINF_090011100-T	152	208988(12)|209014(6)|209033(1)|209188(1)|212534(13)|212556(8)|212605(1)|213085(4)|209032(5)|209055(6)|208976(22)	1	ND	LINF_090011100(Flagellum_attachment_zone_protein_3|FAZ3)	PolyA_annotated_by_Isoseq_Alt_PolyA_Isoseq:214327(1)|214329(1)
LinJ.09	transcript	214789	219664	+	LINF_090011200-T	140	214819(1)|219321(6)|219415(1)|214657(6)|214919(13)|214612(56)	1	ND	LINF_090011200(leucine-rich_repeat_protein_-__putative)	PolyA_annotated_by_Isoseq_Alt_PolyA_Isoseq:219650(1)|219650(1)|219657(1)
LinJ.09	transcript	219937	224746	+	LINF_090011300-T	71	220067(2)|220034(13)|220044(11)|220047(2)	1	ND	LINF_090011300(hypothetical_protein_-__conserved)	PolyA_annotated_by_Isoseq_Alt_PolyA_Isoseq:224586(1)|224598(1)
LinJ.09	transcript	225257	228106	+	LINF_090011400-T	96	225202(1)|225163(1)|225282(7)|225276(23)|225190(1)	ND	ND	LINF_090011400(Dual_specificity_phosphatase-__catalytic_domain_containing_protein_-__putative)	-
LinJ.09	transcript	228107	229683	+	LINF_090011500-T	141	228139(13)|228173(1)	1	ND	LINF_090011500(Histidine_phosphatase_superfamily_(branch_1)_-__putative)	-
LinJ.09	transcript	229930	233111	+	LINF_090011600-T	33	229978(1)|231890(2)|229921(19)|229944(2)|229959(1)	1	ND	LINF_090011600(hypothetical_protein_-__conserved)	PolyA_annotated_by_Isoseq
LinJ.09	transcript	233587	237357	+	LINF_090011700-T	42	234023(3)|233703(1)	ND	ND	LINF_090011700(surface_antigen-like_protein)	-
LinJ.09	transcript	237358	241706	+	LINF_090011800-T	53	236982(2)|237508(1)	1	ND	LINF_090011800(ATP-dependent_DNA_helicase_-__putative)	PolyA_annotated_by_Isoseq
LinJ.09	transcript	241970	243602	+	LINF_090011900-T	126	241820(3)|242206(3)|241972(2)|241989(3)|241901(53)|241787(22)|241806(6)|242195(9)|241812(20)	1	243605(1)	LINF_090011900(cyclin_1)	PolyA_annotated_by_Isoseq
LinJ.09	transcript	243901	247432	+	LINF_090012000-T	70	243906(35)|243913(2)|243789(8)	ND	ND	LINF_090012000(Glucosidase_II_beta_subunit-like_-__putative)	-
LinJ.09	transcript	247869	250835	+	LINF_090012100-T	44	247885(3)|247904(1)	ND	ND	LINF_090012100(hypothetical_protein_-__conserved)	-
LinJ.09	transcript	250836	255985	+	LINF_090012200-T	30	250815(20)|250918(1)|250938(1)	ND	ND	LINF_090012200(PH_domain_containing_protein_-__putative)	-
LinJ.09	transcript	255986	258362	+	LINF_090012300-T	179	255968(2)|256375(17)|255995(19)	2	ND	LINF_090012300(palmitoyl_acyltransferase_5_-__putative)	PolyA_annotated_by_Isoseq
LinJ.09	transcript	258657	261470	+	LINF_090012400-T	45	258659(2)|258684(1)	ND	ND	LINF_090012400(Zeta_toxin_-__putative)	-
LinJ.09	transcript	261471	262727	+	LINF_090012500-T	59	261292(3)	1	ND	LINF_090012500(Methyltransferase_TYW3_-__putative)	PolyA_annotated_by_Isoseq
LinJ.09	transcript	263202	264217	+	LINF_090012600-T	4	ND	ND	ND	LINF_090012600(prefoldin_subunit_2_-__putative)	-
LinJ.09	transcript	264218	265567	+	LINF_090012700-T	49	264221(2)|264161(1)	ND	ND	LINF_090012700(hypothetical_protein_-__conserved)	-
LinJ.09	transcript	265568	267623	+	LINF_090012800-T	4	265610(1)	ND	ND	LINF_090012800(hypothetical_protein_-__conserved)	-
LinJ.09	transcript	270824	272247	-	LINF_090013050-T	1	ND	ND	ND	unknown	-
LinJ.09	transcript	272458	275838	-	LINF_090013200-T	130	275983(3)|275815(3)|275102(2)	1	ND	LINF_090013200(hypothetical_protein_-__conserved)	PolyA_annotated_by_Isoseq_Alt_PolyA_Isoseq:272565(1)
LinJ.09	transcript	276076	278604	-	LINF_090013300-T	81	278582(8)|278672(1)|278603(1)|278651(2)|278705(8)|278718(2)	1	ND	LINF_090013300(hypothetical_protein_-__conserved)	PolyA_annotated_by_Isoseq
LinJ.09	transcript	278605	280507	-	LINF_090013400-T	134	280483(4)	ND	ND	LINF_090013400(cleavage_and_polyadenylation_specificity_factor_30_kDa_subunit_-__putative)	-
LinJ.09	transcript	280508	282930	-	LINF_090013500-T	47	282974(1)|282865(1)	ND	ND	LINF_090013500(hypothetical_protein_-__conserved)	-
LinJ.09	transcript	283224	291028	-	LINF_090013600-T	70	290991(7)|290984(1)|290976(1)	1	ND	LINF_090013600(ubiquitin_ligase_-__putative)	-
LinJ.09	transcript	291742	295049	-	LINF_090013700-T	22	294966(12)|294951(1)	1	ND	LINF_090013700(acyl-CoA_binding_protein_-__putative)	PolyA_annotated_by_Isoseq
LinJ.09	transcript	295416	312828	-	LINF_090013800-T	43	313045(5)|313078(15)|312794(1)	1	295416(1)	LINF_090013800(hypothetical_protein_-__conserved)	PolyA_annotated_by_Isoseq
LinJ.09	transcript	313377	316760	-	LINF_090013900-T	249	316672(1)|316552(1)|316779(1)|316758(1)|314000(2)|316932(10)|316721(14)|316878(59)	1	ND	LINF_090013900(oligopeptidase_b)	PolyA_annotated_by_Isoseq_Alt_PolyA_Isoseq:313477(1)|313479(1)
LinJ.09	transcript	317227	318500	-	LINF_090014000-T	75	318524(1)|318527(11)|318476(1)|318551(1)	1	ND	LINF_090014000(Domain_of_unknown_function_(DUF4464)_-__putative)	longer_CDS_in_5p|PolyA_annotated_by_Isoseq
LinJ.09	transcript	318879	323329	-	LINF_090014100-T	90	323336(1)|320354(3)|322766(7)|323143(3)|323236(6)|322995(2)	1	ND	LINF_090014100(hypothetical_protein_-__conserved)	PolyA_annotated_by_Isoseq
LinJ.09	transcript	323616	328373	-	LINF_090014200-T	161	328337(2)|328353(1)|328355(1)	6	ND	LINF_090014200(kinetoplast-associated_protein-like_protein)	PolyA_annotated_by_Isoseq_Alt_PolyA_Isoseq:323617(1)
LinJ.09	transcript	328374	329464	-	LINF_090014300-T	100	329422(2)|329444(2)|329410(1)	ND	ND	LINF_090014300(Prefoldin_subunit_-__putative)	-
LinJ.09	transcript	329841	331688	-	LINF_090014400-T	76	331873(16)|331671(2)	1	ND	LINF_090014400(ATPase_family_associated_with_various_cellular_activities_(AAA)_-__putative)	PolyA_annotated_by_Isoseq
LinJ.09	transcript	332327	335075	-	LINF_090014500-T	136	335067(5)	1	ND	LINF_090014500(DEAD/DEAH_box_helicase-like_protein)	PolyA_annotated_by_Isoseq
LinJ.09	transcript	335076	336879	-	LINF_090014600-T	143	336985(27)|336845(2)|336859(6)	ND	ND	LINF_090014600(Uncharacterised_protein_family_(UPF0160)_-__putative)	-
LinJ.09	transcript	336880	338562	-	LINF_090014700-T	115	338422(7)|338344(1)|338394(1)	ND	ND	LINF_090014700(ras_family_protein-like_protein)	-
LinJ.09	transcript	338563	339945	-	LINF_090014800-T	174	339941(5)|339921(1)|339988(1)	ND	ND	LINF_090014800(hypothetical_protein_-__conserved)	-
LinJ.09	transcript	340184	342561	-	LINF_090014900-T	100	342529(23)|342449(1)|342359(1)	1	ND	LINF_090014900(hypothetical_protein_-__conserved)	PolyA_annotated_by_Isoseq
LinJ.09	transcript	342825	345783	-	LINF_090015000-T	568	345653(1)|345062(19)|345086(2)|345046(1)|345754(43)|345805(3)|345809(1)	4	ND	LINF_090015000(histone_h1-like_protein)	PolyA_annotated_by_Isoseq_Alt_PolyA_Isoseq:342825(2)|342810(1)|342817(1)|342821(1)|342825(1)|342827(1)
LinJ.09	transcript	346154	356385	-	LINF_090015100-T	219	356368(1)|354434(16)|355526(16)	3	346146(1)	LINF_090015100(phospholipid_transporting_ATPase-like_protein_-__putative)	PolyA_annotated_by_Isoseq_Alt_PolyA_Isoseq:346153(1)
LinJ.09	transcript	356386	357771	-	LINF_090015200-T	276	357763(6)|357768(54)|357804(1)	ND	ND	LINF_090015200(Ubiquitin-2_like_Rad60_SUMO-like/Ubiquitin_family/Ubiquitin-like_domain/Ribosomal_L40e_family_-__putative)	-
LinJ.09	transcript	358207	359256	-	LINF_090015300-T	118	359367(29)|359140(5)|359194(19)|359250(107)	1	ND	LINF_090015300(ef-hand_protein_5_-__putative)	PolyA_annotated_by_Isoseq
LinJ.09	transcript	359874	361320	-	LINF_090015400-T	737	361197(1)|361168(3)|361200(4)|361256(406)	1	ND	LINF_090015400(calmodulin_-__putative)	PolyA_annotated_by_Isoseq_Alt_PolyA_Isoseq:359886(1)
LinJ.09	transcript	361632	363107	-	LINF_090015500-T	1581	362990(358)|363052(1)|363072(1)|362931(1)|363021(1)|363103(11)|363174(25)|362934(8)	3	361452(1)|361632(2)	LINF_090015500(calmodulin_-__putative)	PolyA_annotated_by_Isoseq
LinJ.09	transcript	363961	364865	-	LINF_090015600-T	743	363670(4)|364801(401)|364745(3)|364919(1)	2	ND	LINF_090015600(calmodulin_-__putative)	PolyA_annotated_by_Isoseq_Alt_PolyA_Isoseq:363683(1)|363950(1)
LinJ.09	transcript	365277	369424	-	LINF_090015700-T	139	369412(8)|369420(4)|369422(1)	1	ND	LINF_090015700(translation-associated_element_2_-__putative)	PolyA_annotated_by_Isoseq_Alt_PolyA_Isoseq:365293(1)|365305(1)|365307(1)|365313(1)
LinJ.09	transcript	369425	371685	-	LINF_090015800-T	44	371679(4)	ND	ND	LINF_090015800(O-phosphoseryl-tRNA(Sec)_selenium_transferase)	-
LinJ.09	transcript	372173	374681	-	LINF_090015900-T	114	374671(4)|374629(1)	1	ND	LINF_090015900(hypothetical_protein_-__conserved)	PolyA_annotated_by_Isoseq_Alt_PolyA_Isoseq:372183(1)
LinJ.09	transcript	375102	377472	-	LINF_090016000-T	1410	377484(6)|377492(2)|377374(2)|377485(1)|377539(1)|377474(2)|377411(34)|377385(6)	1	ND	LINF_090016000(elongation_factor-1_gamma)	PolyA_annotated_by_Isoseq_Alt_PolyA_Isoseq:375103(1)|375114(1)
LinJ.09	transcript	377777	379935	-	LINF_090016050-T	269	379881(216)|379887(122)|379740(2)|379837(35)|379877(71)|379729(1)|379777(35)|379845(5)|379751(2)	2	ND	LINF_090016050(elongation_factor-1_gamma)	PolyA_annotated_by_Isoseq_Alt_PolyA_Isoseq:377804(1)|377807(1)
LinJ.09	transcript	380316	385335	-	LINF_090016100-T	233	385313(1)|385254(1)	3	380199(1)	LINF_090016100(hypothetical_protein_-__conserved)	PolyA_annotated_by_Isoseq_Alt_PolyA_Isoseq:380313(1)
LinJ.09	transcript	385336	385976	-	LINF_090016150-T	251	386104(10)|385893(1)|385950(1)	ND	ND	unknown	-
LinJ.09	transcript	386497	402941	-	LINF_090016200-T	36	399668(2)|402959(6)|402933(5)|402930(1)	1	ND	LINF_090016200(N-terminal_region_of_Chorein-__a_TM_vesicle-mediated_sorter_-__putative)	PolyA_annotated_by_Isoseq_Alt_PolyA_Isoseq:386501(1)
LinJ.09	transcript	403256	404257	-	LINF_090016300-T	64	404239(3)|404221(1)|404091(1)|404212(1)|404192(2)|404236(4)|404101(20)	1	ND	LINF_090016300(PUB_domain_containing_protein_-__putative)	PolyA_annotated_by_Isoseq
LinJ.09	transcript	406351	407803	+	LINF_090016800-T	63	406720(2)|406668(5)|406678(4)	ND	ND	LINF_090016800(hypothetical_protein)	-
LinJ.09	transcript	407804	412025	+	LINF_090016900-T	148	407828(1)|410191(10)|411921(15)|407826(8)|407859(2)|407806(2)	1	ND	LINF_090016900(hypothetical_protein_-__conserved)	PolyA_annotated_by_Isoseq_Alt_PolyA_Isoseq:412023(1)
LinJ.09	transcript	412534	414684	+	LINF_090016950-T	213	412757(1)|412610(1)|412642(7)|412589(2)|412697(1)	1	ND	unknown	-
LinJ.09	transcript	414998	417392	+	LINF_090017000-T	178	415020(5)	ND	ND	LINF_090017000(hypothetical_protein)	-
LinJ.09	transcript	418466	421394	-	LINF_090017600-T	63	421676(11)|421684(6)|421729(5)|421738(6)|421230(2)|421367(2)|421410(1)|421370(1)|421357(1)|421376(2)|421481(9)|421495(17)	2	ND	LINF_090017600(LEM3_(ligand-effect_modulator_3)_family_/_CDC50_family_-__putative)	PolyA_annotated_by_Isoseq
LinJ.09	transcript	421999	423418	-	LINF_090017700-T	91	423393(3)	1	ND	LINF_090017700(hypothetical_protein_-__conserved)	PolyA_annotated_by_Isoseq
LinJ.09	transcript	423898	428306	-	LINF_090017800-T	83	427982(7)|427997(12)|427688(53)|427777(2)|427590(1)|427687(1)|428291(3)|428303(21)|427837(3)	1	ND	LINF_090017800(phospholipid	-
LinJ.09	transcript	428693	431382	-	LINF_090017900-T	184	429929(2)|429932(1)|431203(12)|431343(29)|431350(25)	1	ND	LINF_090017900(MSP_(Major_sperm_protein)_domain_containing_protein_-__putative)	PolyA_annotated_by_Isoseq
LinJ.09	transcript	431806	433293	-	LINF_090018000-T	98	433261(10)|433175(1)|433237(1)	1	ND	LINF_090018000(DNA-directed_RNA_polymerase_III_subunit_-__putative)	PolyA_annotated_by_Isoseq
LinJ.09	transcript	433294	436161	-	LINF_090018100-T	371	436153(1)|436088(3)|436169(4)|436211(13)	ND	ND	LINF_090018100(translation_initiation_factor_EIF-2B_gamma_subunit_-__putative)	-
LinJ.09	transcript	436536	438958	-	LINF_090018200-T	345	438974(1)|438730(1)|438882(1)|438885(7)|438966(2)|439008(5)	1	ND	LINF_090018200(translation_initiation_factor_EIF-2B_gamma_subunit_-__putative)	PolyA_annotated_by_Isoseq
LinJ.09	transcript	438959	441125	-	LINF_090018300-T	207	441116(52)|441105(1)|441075(1)|441519(2)|441523(4)|441024(6)	ND	ND	LINF_090018300(hypothetical_protein_-__conserved)	-
LinJ.09	transcript	441510	445431	-	LINF_090018400-T	93	445471(1)|445485(1)|445369(1)	1	ND	LINF_090018400(hypothetical_protein_-__conserved)	PolyA_annotated_by_Isoseq_Alt_PolyA_Isoseq:441523(1)
LinJ.09	transcript	445787	447168	-	LINF_090018500-T	417	447241(2)|446941(1)|447118(9)|447655(12)|447163(53)	1	ND	LINF_090018500(mitochondrial_RNA_binding_protein_2)	PolyA_annotated_by_Isoseq_Alt_PolyA_Isoseq:445861(1)|445862(1)
LinJ.09	transcript	447479	448498	-	LINF_090018600-T	182	448787(3)|448481(2)|448491(13)|448494(21)|448478(1)|448534(1)|447698(28)|448543(20)|448548(33)|448582(3)	1	ND	LINF_090018600(mitochondrial_import_inner_membrane_translocase_subunit_TIM17_-__putative)	PolyA_annotated_by_Isoseq
LinJ.09	transcript	449004	450138	-	LINF_090018700-T	190	450054(1)|450099(1)|450121(16)|450133(52)|449952(2)	1	ND	LINF_090018700(hypothetical_protein_-__conserved)	longer_CDS_in_5p|PolyA_annotated_by_Isoseq_Alt_PolyA_Isoseq:449066(1)
LinJ.09	transcript	450139	451826	-	LINF_090018800-T	77	451770(6)	ND	ND	LINF_090018800(hypothetical_protein_-__conserved)	-
LinJ.09	transcript	452064	454777	-	LINF_090018900-T	17	454764(2)	1	ND	LINF_090018900(hypothetical_protein_-__conserved)	PolyA_annotated_by_Isoseq_Alt_PolyA_Isoseq:452143(1)|452153(1)
LinJ.09	transcript	455279	457343	-	LINF_090019000-T	356	457257(5)|457219(1)|455615(19)	1	ND	LINF_090019000(hypothetical_protein_-__conserved)	PolyA_annotated_by_Isoseq_Alt_PolyA_Isoseq:455280(1)
LinJ.09	transcript	457836	462838	-	LINF_090019100-T	75	462822(2)|462178(4)	1	ND	LINF_090019100(hypothetical_protein_-__conserved)	PolyA_annotated_by_Isoseq
LinJ.09	transcript	463205	466355	-	LINF_090019200-T	34	466329(9)|466322(1)|463990(8)	1	ND	LINF_090019200(hypothetical_protein_-__conserved)	PolyA_annotated_by_Isoseq
LinJ.09	transcript	466546	471719	-	LINF_090019300-T	21	471704(2)|471708(7)	1	ND	LINF_090019300(hypothetical_protein_-__conserved)	PolyA_annotated_by_Isoseq
LinJ.09	transcript	472152	474257	-	LINF_090019400-T	65	474306(49)|474314(5)|474148(3)|473895(9)|474235(1)|474141(1)|474144(6)|474248(10)|474260(39)	1	ND	LINF_090019400(Zinc_finger-__C3HC4_type_(RING_finger)_containing_protein_-__putative)	PolyA_annotated_by_Isoseq
LinJ.09	transcript	474258	479727	-	LINF_090019500-T	113	479652(6)|479724(14)|479639(1)	ND	ND	LINF_090019500(AAA_family_ATPase_-__putative)	-
LinJ.09	transcript	480155	481618	-	LINF_090019600-T	57	481473(1)|481509(3)|481518(10)|481424(1)	1	ND	LINF_090019600(hypothetical_protein_-__conserved)	PolyA_annotated_by_Isoseq
LinJ.09	transcript	482105	489990	-	LINF_090019700-T	73	ND	1	ND	LINF_090019700(ATP-dependent_helicase_-__putative)	PolyA_annotated_by_Isoseq_Alt_PolyA_Isoseq:482111(1)
LinJ.09	transcript	490271	497225	-	LINF_090019800-T	55	497179(1)	1	ND	LINF_090019800(ATP-dependent_helicase_-__putative)	PolyA_annotated_by_Isoseq_Alt_PolyA_Isoseq:490272(1)
LinJ.09	transcript	497511	498961	-	LINF_090019850-T	117	498891(16)	1	ND	unknown	-
LinJ.09	transcript	499207	500235	-	LINF_090019900-T	372	500121(1)|500176(2)|500022(1)|500129(1)	1	ND	LINF_090019900(hypothetical_protein_-__conserved)	PolyA_annotated_by_Isoseq
LinJ.09	transcript	500414	503067	-	LINF_090020000-T	73	503062(23)|503244(2)	1	ND	LINF_090020000(Bromodomain_-__putative)	PolyA_annotated_by_Isoseq
LinJ.09	transcript	503443	505371	-	LINF_090020100-T	124	505300(13)|505469(1)|505433(1)	1	ND	LINF_090020100(mitochondrial_carrier_protein_-__putative)	PolyA_annotated_by_Isoseq
LinJ.09	transcript	505372	507986	-	LINF_090020200-T	91	508048(1)|508027(1)|507962(1)|507775(1)|507926(2)|507977(24)|508076(3)	ND	ND	LINF_090020200(hypothetical_protein_-__conserved)	-
LinJ.09	transcript	507987	510849	-	LINF_090020300-T	91	510837(1)|510772(1)	ND	ND	LINF_090020300(hypothetical_protein_-__conserved)	-
LinJ.09	transcript	510850	512467	-	LINF_090020400-T	72	512874(3)|512194(4)|512450(1)	ND	ND	LINF_090020400(PPPDE_putative_peptidase_domain_containing_protein_-__putative)	-
LinJ.09	transcript	512791	515361	-	LINF_090020500-T	68	515318(3)|515064(1)	1	ND	LINF_090020500(PPPDE_putative_peptidase_domain_containing_protein_-__putative)	PolyA_annotated_by_Isoseq
LinJ.09	transcript	515362	517266	-	LINF_090020600-T	82	517276(1)|517232(32)|517359(10)|517251(8)	ND	ND	LINF_090020600(hypothetical_protein_-__conserved)	-
LinJ.09	transcript	517830	521051	-	LINF_090020700-T	200	520830(1)|520987(1)|518195(3)|520994(3)|520991(1)|521147(1)	1	ND	LINF_090020700(paraflagellar_rod_component_-__putative)	PolyA_annotated_by_Isoseq_Alt_PolyA_Isoseq:517832(1)|517840(1)|517852(1)
LinJ.09	transcript	521466	525002	-	LINF_090020800-T	88	524829(1)|524994(1)	1	ND	LINF_090020800(hypothetical_protein_-__conserved)	PolyA_annotated_by_Isoseq_Alt_PolyA_Isoseq:521922(1)
LinJ.09	transcript	525512	526419	-	LINF_090020900-T	10395	526301(9)|526187(1)|526271(1)|526300(1)|526385(8)|526400(125)|526408(689)	3	ND	LINF_090020900(histone_H2B)	PolyA_annotated_by_Isoseq_Alt_PolyA_Isoseq:525512(2)|525512(2)|525281(1)|525429(1)|525439(1)|525439(1)|525446(1)|525511(1)|525512(1)
LinJ.09	transcript	526420	528154	-	LINF_090021000-T	96	527039(6)|528137(3)|528568(4)|528090(1)	ND	ND	LINF_090021000(hypothetical_protein_-__conserved)	-
LinJ.09	transcript	528155	530683	-	LINF_090021100-T	40	530680(1)	ND	ND	LINF_090021100(hypothetical_protein_-__conserved)	-
LinJ.09	transcript	531059	532681	-	LINF_090021200-T	47	532645(12)|532692(34)	1	ND	LINF_090021200(hypothetical_protein_-__conserved)	PolyA_annotated_by_Isoseq
LinJ.09	transcript	533167	536295	-	LINF_090021300-T	73	536269(3)|536360(2)	1	ND	LINF_090021300(hypothetical_protein_-__conserved)	PolyA_annotated_by_Isoseq
LinJ.09	transcript	536702	539948	-	LINF_090021400-T	68	539925(4)|539888(4)	1	ND	LINF_090021400(hypothetical_protein_-__conserved)	PolyA_annotated_by_Isoseq_Alt_PolyA_Isoseq:536703(1)
LinJ.09	transcript	539949	542267	-	LINF_090021500-T	80	542228(5)|542111(1)|542221(1)|542232(2)|542234(42)|542318(2)	ND	ND	LINF_090021500(Glycosyl_hydrolase_family_47_-__putative)	-
LinJ.09	transcript	542567	543444	-	LINF_090021550-T	24	543415(3)|543426(2)|543421(16)	1	ND	unknown	PolyA_annotated_by_Isoseq
LinJ.09	transcript	543445	546033	-	LINF_090021600-T	20	545993(1)|545902(1)|546021(6)|546066(2)|546018(3)	ND	ND	LINF_090021600(SET_domain_containing_protein_-__putative)	-
LinJ.09	transcript	546034	547366	-	LINF_090021700-T	198	547284(20)|547415(2)|547195(2)|547316(123)|547320(92)	ND	ND	LINF_090021700(Bacterial_trigger_factor_protein_(TF)_C-terminus_-__putative)	-
LinJ.09	transcript	547367	548940	-	LINF_090021800-T	90	548847(1)|548911(2)|548922(3)|548929(85)	ND	ND	LINF_090021800(ubiquinone_biosynthesis_protein-like_protein_-__putative)	-
LinJ.09	transcript	549411	553567	-	LINF_090021900-T	65	553565(1)|553497(2)|553562(11)|553458(3)|550832(2)|550846(22)|550904(37)	1	ND	LINF_090021900(ABC_transporter_-__putative)	PolyA_annotated_by_Isoseq_Alternative_strong_SAS
LinJ.09	transcript	553568	555892	-	LINF_090022000-T	38	555886(9)	ND	ND	LINF_090022000(DnaJ_domain-containing_protein|JDP60|J60)	-
LinJ.09	transcript	556121	557105	-	LINF_090022100-T	86	557080(1)|557082(44)|557206(2)|557098(1)	1	ND	LINF_090022100(Rhodanese-like_domain_containing_protein_-__putative)	PolyA_annotated_by_Isoseq
LinJ.09	transcript	557425	558225	-	LINF_090022200-T	253	558211(16)|558114(1)	1	ND	LINF_090022200(Rhodanese-like_domain_containing_protein_-__putative)	PolyA_annotated_by_Isoseq
LinJ.09	transcript	558558	559371	-	LINF_090022300-T	248	559622(4)	1	ND	LINF_090022300(Rhodanese-like_domain_containing_protein_-__putative)	PolyA_annotated_by_Isoseq
LinJ.09	transcript	559812	563562	-	LINF_090022400-T	162	563473(2)|563550(21)|563439(1)	1	ND	LINF_090022400(DNA_J-binding_protein_-__putative)	PolyA_annotated_by_Isoseq_Alt_PolyA_Isoseq:559818(1)|559819(1)
LinJ.09	transcript	563563	564969	-	LINF_090022500-T	209	564914(2)|565034(51)|565032(26)	ND	ND	LINF_090022500(cytochrome_b5-like_protein_-__putative)	-
LinJ.09	transcript	564970	566478	-	LINF_090022600-T	84	566471(6)	ND	ND	LINF_090022600(Cytochrome_b5-like_Heme/Steroid_binding_domain_containing_protein_-__putative)	-
LinJ.09	transcript	566479	567400	-	LINF_090022700-T	122	567395(22)|567347(1)	ND	ND	LINF_090022700(hypothetical_protein_-__conserved)	-
LinJ.09	transcript	567728	573294	-	LINF_090022800-T	72	573287(11)|573336(1)|573340(1)	1	567728(2)	LINF_090022800(hypothetical_protein_-__conserved)	PolyA_annotated_by_Isoseq_Alt_PolyA_Isoseq:567729(1)
LinJ.09	transcript	573548	574744	-	LINF_090022900-T	103	574735(30)	ND	ND	LINF_090022900(Leucine_Rich_repeat_-__putative)	-
LinJ.09	transcript	574745	575814	-	LINF_090023000-T	93	575765(2)|575799(37)	ND	ND	LINF_090023000(hypothetical_protein_-__conserved)	-
LinJ.09	transcript	576015	578229	-	LINF_090023100-T	35	578189(1)|578272(4)|578224(4)|578212(1)	1	ND	LINF_090023100(hypothetical_protein_-__conserved)	PolyA_annotated_by_Isoseq_Alt_PolyA_Isoseq:576023(1)
LinJ.09	transcript	578459	579242	-	LINF_090023200-T	77	ND	1	ND	LINF_090023200(hypothetical_protein_-__conserved)	PolyA_annotated_by_Isoseq
LinJ.09	transcript	581598	581894	-	LINF_090023300-T	8	581870(4)|581886(4)|581878(1)	ND	ND	unknown	-
LinJ.10	transcript	1332	4767	-	LINF_100005000-T	94	4759(6)|4732(2)|3142(2)	1	ND	LINF_100005000(delta-12_fatty_acid_desaturase)	PolyA_annotated_by_Isoseq_Alt_PolyA_Isoseq:1553(1)
LinJ.10	transcript	5232	9693	-	LINF_100005100-T	63	6469(6)|6311(1)|9775(1)|6558(24)|6525(5)	2	ND	LINF_100005100(pteridine_transporter_(truncated)_-_putative)	PolyA_annotated_by_Isoseq_Alt_PolyA_Isoseq:5227(1)
LinJ.10	transcript	10094	13173	-	LINF_100005200-T	854	13082(2)|10600(3)|13122(46)|13126(39)|13607(82)	2	10098(2)|10094(2)	LINF_100005200(phosphate-Repressible_Phosphate_Permease-like_protein)	PolyA_annotated_by_Isoseq_Alt_PolyA_Isoseq:10100(2)|10096(1)|10098(1)
LinJ.10	transcript	13377	15639	-	LINF_100005230-T	32	15636(3)|15928(19)|15663(1)|15415(1)|15504(9)|15938(12)|15923(10)|14470(9)|16271(3)	1	ND	unknown	PolyA_annotated_by_Isoseq_Alt_PolyA_Isoseq:13384(1)_Alternative_strong_SAS
LinJ.10	transcript	16272	17492	-	LINF_100005260-T	2	ND	ND	ND	unknown	-
LinJ.10	transcript	17493	18186	-	LINF_100005275-T	2	ND	ND	ND	unknown	-
LinJ.10	transcript	18850	21508	+	LINF_100005290-T	ND	ND	ND	ND	unknown	-
LinJ.10	transcript	21780	25302	+	LINF_100005300-T	73	24205(3)|21785(4)|21797(2)|21938(1)	1	ND	LINF_100005300(Gryzun_-_putative_trafficking_through_Golgi_-_putative)	PolyA_annotated_by_Isoseq_Alt_PolyA_Isoseq:25295(1)
LinJ.10	transcript	25561	28855	+	LINF_100005400-T	34	25556(14)|25574(1)	1	ND	LINF_100005400(Dos2-interacting_transcription_regulator_of_RNA-Pol-II_-_putative)	PolyA_annotated_by_Isoseq
LinJ.10	transcript	29250	32366	+	LINF_100005500-T	111	29410(36)|29177(7)|29324(1)|29284(9)|29219(7)|29424(5)	ND	ND	LINF_100005500(thymidylate_kinase-like_protein)	-
LinJ.10	transcript	32367	32870	+	LINF_100005600-T	3369	32374(31)|32401(1)|32350(3)|32389(11)|32370(4)	1	32889(1)|32881(1)|32885(4)|32870(6)	LINF_100005600(ribosomal_protein_l35a_-_putative)	PolyA_annotated_by_Isoseq
LinJ.10	transcript	33221	35701	+	LINF_100005700-T	257	33210(16)|33278(1)|33303(1)|34814(28)|34828(1)|33247(20)|33232(20)|33266(4)	ND	ND	LINF_100005700(hypothetical_protein_-_conserved)	-
LinJ.10	transcript	35702	38027	+	LINF_100005750-T	101	35959(1)|35723(20)|35977(1)|35739(1)	1	ND	unknown	PolyA_annotated_by_Isoseq_Alt_PolyA_Isoseq:38010(1)
LinJ.10	transcript	38320	40507	+	LINF_100005800-T	220	38338(10)|40072(8)|40183(1)	1	ND	LINF_100005800(dehydrogenase-like_protein)	PolyA_annotated_by_Isoseq
LinJ.10	transcript	40874	42701	+	LINF_100005900-T	122	40889(1)	ND	ND	LINF_100005900(SRP40_-_C-terminal_domain_containing_protein_-_putative)	-
LinJ.10	transcript	42702	44325	+	LINF_100006000-T	121	42644(1)|42678(1)|42774(5)|42705(86)|42817(1)	ND	ND	LINF_100006000(WD-repeat_containing_protein)	-
LinJ.10	transcript	44326	51420	+	LINF_100006100-T	38	50048(4)|48772(1)|50259(1)|44459(1)|44348(1)|48764(2)	1	ND	LINF_100006100(PSP1_C-terminal_conserved_region_containing_protein_-_putative)	PolyA_annotated_by_Isoseq_Alt_PolyA_Isoseq:51308(1)|51310(1)
LinJ.10	transcript	51756	55977	+	LINF_100006200-T	72	51800(49)|51831(12)|51882(1)	ND	ND	LINF_100006200(hypothetical_protein_-_conserved)	-
LinJ.10	transcript	55978	59116	+	LINF_100006300-T	60	56094(5)|56101(2)|56696(2)	1	ND	LINF_100006300(DEAD/DEAH_box_helicase_-_putative)	-
LinJ.10	transcript	59460	60962	+	LINF_100006350-T	168	59508(7)|59524(1)|60671(3)	1	ND	unknown	PolyA_annotated_by_Isoseq
LinJ.10	transcript	61218	65860	+	LINF_100006400-T	481	62112(21)|61878(4)|61887(3)|63928(7)|63924(2)|63958(1)|61232(21)|61256(2)|61180(1)	3	ND	LINF_100006400(hypothetical_protein_-_conserved)	PolyA_annotated_by_Isoseq_Alt_PolyA_Isoseq:65858(1)|65860(1)|65870(1)|65860(3)
LinJ.10	transcript	66408	71017	+	LINF_100006500-T	93	66689(1)|70568(3)|66425(10)|66410(1)|66491(1)	1	ND	LINF_100006500(hypothetical_protein_-_conserved)	PolyA_annotated_by_Isoseq
LinJ.10	transcript	71683	73187	+	LINF_100006550-T	123	ND	ND	ND	unknown	-
LinJ.10	transcript	73188	76489	+	LINF_100006600-T	81	75962(9)|76043(4)|75937(8)|75940(3)|73216(4)|73180(31)|73191(8)	1	ND	LINF_100006600(guanosine_diphosphatase_-_putative)	PolyA_annotated_by_Isoseq_Alt_PolyA_Isoseq:75990(1)|76485(1)|76488(1)
LinJ.10	transcript	76990	79603	+	LINF_100006700-800-T	188	77013(10)|76922(1)|77230(1)	1	ND	LINF_100006700(leucine-rich_repeat_protein_-_putative)|LINF_100006800(unknown)	PolyA_annotated_by_Isoseq|Bicistronic
LinJ.10	transcript	80061	82839	+	LINF_100006900-T	20	80076(1)	ND	ND	LINF_100006900(hypothetical_protein_-_conserved)	-
LinJ.10	transcript	82840	84284	+	LINF_100007000-T	128	82915(4)|82971(1)|82990(1)	1	ND	LINF_100007000(MORN_repeat_-_putative)	PolyA_annotated_by_Isoseq
LinJ.10	transcript	84582	87883	+	LINF_100007100-T	163	84592(2)|84606(2)|84634(1)	ND	ND	LINF_100007100(Mitogen-activated_protein_kinase_10_-_putative)	-
LinJ.10	transcript	87884	89455	+	LINF_100007150-T	12	88087(3)|88102(8)|88707(10)	ND	ND	unknown	-
LinJ.10	transcript	89456	92331	+	LINF_100007200-T	112	89460(6)|89447(1)	1	ND	LINF_100007200(hypothetical_protein)	PolyA_annotated_by_Isoseq
LinJ.10	transcript	92671	95232	+	LINF_100007300-T	324	92553(2)|92681(37)|92678(1)|92802(10)|92676(110)|92701(3)	ND	ND	LINF_100007300(Nucleolar_protein_56_-_putative)	-
LinJ.10	transcript	95233	97612	+	LINF_100007400-T	79	95241(14)|95422(2)|95356(3)	ND	ND	LINF_100007400(hypothetical_protein_-_conserved)	-
LinJ.10	transcript	97925	100842	+	LINF_100007500-T	222	97999(1)|99695(20)|97938(2)|98121(1)|98097(1)	1	ND	LINF_100007500(hypothetical_protein_-_conserved)	PolyA_annotated_by_Isoseq
LinJ.10	transcript	101328	107081	+	LINF_100007600-T	143	101137(13)|101341(3)|104978(16)|104938(11)|104888(1)|105056(1)|101249(9)|101161(9)|101259(4)	1	ND	LINF_100007600(Amastin_surface_glycoprotein_-_putative)	PolyA_annotated_by_Isoseq_Alt_PolyA_Isoseq:107080(1)
LinJ.10	transcript	107683	110426	+	LINF_100007700-T	44	107689(2)	ND	ND	LINF_100007700(Amastin_surface_glycoprotein_-_putative)	-
LinJ.10	transcript	110954	114377	+	LINF_100007800-T	41	110924(1)|113796(2)|110780(2)|110791(3)|110926(37)	ND	ND	LINF_100007800(hypothetical_protein_-_conserved)	-
LinJ.10	transcript	114378	115884	+	LINF_100007900-T	68	114434(15)|114324(5)	ND	ND	LINF_100007900(Pterin_4_alpha_carbinolamine_dehydratase_-_putative)	-
LinJ.10	transcript	115885	117499	+	LINF_100008000-T	731	115959(7)|116789(9)|115898(134)|115812(15)|115830(298)	5	ND	LINF_100008000(COPI_associated_protein_-_putative)	PolyA_annotated_by_Isoseq_Alt_PolyA_Isoseq:117497(1)|117499(1)
LinJ.10	transcript	117853	121879	+	LINF_100008100-T	82	117494(2)|117892(1)|118016(17)|117777(5)|117858(4)	ND	ND	LINF_100008100(Exonuclease_-_putative)	-
LinJ.10	transcript	121880	129857	+	LINF_100008200-T	43	121892(10)|121898(3)|121963(2)	1	ND	LINF_100008200(hypothetical_protein_-_conserved)	PolyA_annotated_by_Isoseq_Alt_PolyA_Isoseq:129849(1)|129850(1)|129855(1)|129857(1)
LinJ.10	transcript	130124	132709	+	LINF_100008300-T	652	130271(7)|130125(1)|130076(1)|130063(1)|130349(1)|130085(6)|130115(6)|130192(18)	3	ND	LINF_100008300(isocitrate_dehydrogenase_[NADP]_-_mitochondrial_precursor_-_putative)	PolyA_annotated_by_Isoseq_Alt_PolyA_Isoseq:132708(1)
LinJ.10	transcript	132911	134366	+	LINF_100008350-T	110	132977(1)|132847(10)|132923(4)|132839(7)	ND	ND	unknown	-
LinJ.10	transcript	134367	137834	+	LINF_100008400-T	91	134391(7)|134505(1)|134335(8)|134322(17)|134487(3)	1	137834(1)	LINF_100008400(kinetoplastid_kinetochore_protein_4_-_putative)	PolyA_annotated_by_Isoseq_Alt_PolyA_Isoseq:137833(1)
LinJ.10	transcript	138321	143349	+	LINF_100008500-T	111	138852(8)|138986(5)|138818(13)|138326(29)|138207(8)	1	ND	LINF_100008500(protein_transport_protein_SEC23_-_putative)	PolyA_annotated_by_Isoseq_Alt_PolyA_Isoseq:143192(1)
LinJ.10	transcript	143758	151647	+	LINF_100008600-T	47	143764(20)|143829(1)|143821(1)|150403(1)|150400(21)|150501(18)|150536(1)|150448(40)	1	ND	LINF_100008600(hypothetical_protein_-_conserved)	PolyA_annotated_by_Isoseq_Alt_PolyA_Isoseq:151644(1)|150142(1)_Alternative_strong_SAS_and_PAS
LinJ.10	transcript	151886	154688	+	LINF_100008700-T	105	151908(1)|151890(1)|152007(1)|151814(5)|151946(2)|151888(1)	ND	ND	LINF_100008700(hypothetical_protein_-_conserved)	-
LinJ.10	transcript	154689	159710	+	LINF_100008800-T	37	158133(6)|158144(3)	ND	ND	LINF_100008800(pteridine_transporter_(truncated)_-_putative)	-
LinJ.10	transcript	159711	160904	+	LINF_100008850-T	80	159723(6)|159727(1)	1	ND	unknown	PolyA_annotated_by_Isoseq
LinJ.10	transcript	161508	167188	+	LINF_100008900-T	63	163094(2)|166202(6)	1	ND	LINF_100008900(pteridine_transporter_(truncated)_-_putative)	PolyA_annotated_by_Isoseq_Alt_PolyA_Isoseq:167182(1)
LinJ.10	transcript	167683	173847	+	LINF_100009000-T	32	173103(1)|167710(2)|167819(1)|173087(6)	ND	ND	LINF_100009000(pteridine_transporter_(truncated)_-_putative)	-
LinJ.10	transcript	173848	181210	+	LINF_100009100-200-T	171	180491(4)|173925(10)|173928(2)|179269(3)	2	ND	LINF_100009100(pteridine_transporter_(truncated)_-_putative)|LINF_100009200(hypothetical_protein)	PolyA_annotated_by_Isoseq_Alt_PolyA_Isoseq:181212(1)|Bicistronic
LinJ.10	transcript	181628	184929	+	LINF_100009300-T	43	181480(33)|182094(7)|181534(1)|181724(1)|181638(1)|181648(1)|181771(1)|181893(19)|181896(12)|181917(2)	1	ND	LINF_100009300(pteridine_transporter_(truncated)_-_putative)	-
LinJ.10	transcript	185215	188071	+	LINF_100009350-T	22	187012(4)|185231(1)|185204(1)|185877(6)	ND	ND	unknown	-
LinJ.10	transcript	188072	192108	+	LINF_100009400-T	30	188187(2)|188236(2)|187999(1)|191194(3)|188001(17)|188013(5)|188096(3)	ND	ND	LINF_100009400(pteridine_transporter_(truncated)_-_putative)	-
LinJ.10	transcript	192109	196043	+	LINF_100009500-T	290	192123(9)	1	ND	LINF_100009500(pteridine_transporter_(truncated)_-_putative)	PolyA_annotated_by_Isoseq
LinJ.10	transcript	196486	199797	+	LINF_100009600-T	40	196560(33)|196498(25)|196574(4)	1	ND	LINF_100009600(dihydroxyacetone_kinase_1-like_protein)	PolyA_annotated_by_Isoseq
LinJ.10	transcript	200146	203153	+	LINF_100009700-T	68	200190(2)|200231(1)	ND	ND	LINF_100009700(hypothetical_protein)	-
LinJ.10	transcript	203154	207004	+	LINF_100009800-T	81	206127(2)|203139(1)|203161(1)|206425(3)	ND	ND	LINF_100009800(Zinc_finger_-_C3HC4_type_(RING_finger)_containing_protein_-_putative)	-
LinJ.10	transcript	207005	208740	+	LINF_100009900-T	98	207035(80)|207057(1)	1	ND	LINF_100009900(Zinc_finger_-_C3HC4_type_(RING_finger)_containing_protein_-_putative)	PolyA_annotated_by_Isoseq
LinJ.10	transcript	214590	215116	+	LINF_100010000-T	130	214690(11)|214507(2)|214522(73)|214564(1)|214739(1)|214731(1)|214532(2)|214609(9)|214668(51)|210156(3)|212657(8)|212663(4)|209143(11)|209361(10)|209151(1)|209092(86)	1	ND	LINF_100010000(4F5_protein_family/Zinc-binding_-_putative)	PolyA_annotated_by_Isoseq_Strong_Alt_SL_at_5'_added_by_Isoseq
LinJ.10	transcript	215790	217677	+	LINF_100010050-T	129	215803(13)	1	ND	unknown	PolyA_annotated_by_Isoseq
LinJ.10	transcript	217997	221540	+	LINF_100010100-T	263	220972(6)	ND	ND	LINF_100010100(GP63_-_leishmanolysin)	-
LinJ.10	transcript	221541	223565	+	LINF_100010150-T	37	221594(7)	1	ND	LINF_100010150(hypothetical_protein)	PolyA_annotated_by_Isoseq
LinJ.10	transcript	223814	226508	+	LINF_100010200-T	175	223895(3)|223889(1)	1	ND	LINF_100010200(GP63_-_leishmanolysin)	PolyA_annotated_by_Isoseq
LinJ.10	transcript	226866	229560	+	LINF_100010300-T	253	229270(3)	1	ND	LINF_100010300(GP63_-_leishmanolysin)	PolyA_annotated_by_Isoseq
LinJ.10	transcript	229916	232597	+	LINF_100010400-500-T	147	ND	1	ND	LINF_100010400(GP63_-_leishmanolysin)|LINF_100010500(hypothetical_protein)	PolyA_annotated_by_Isoseq|Bicistronic
LinJ.10	transcript	232956	235645	+	LINF_100010600-T	55	ND	1	ND	LINF_100010600(GP63_-_leishmanolysin)	PolyA_annotated_by_Isoseq_Alt_PolyA_Isoseq:235644(1)
LinJ.10	transcript	236004	238698	+	LINF_100010700-T	170	236085(1)	1	ND	LINF_100010700(GP63_-_leishmanolysin)	PolyA_annotated_by_Isoseq_Alt_PolyA_Isoseq:237323(1)
LinJ.10	transcript	239057	241831	+	LINF_100010800-T	359	239058(1)	1	ND	LINF_100010800(GP63_-_leishmanolysin)	PolyA_annotated_by_Isoseq_Alt_PolyA_Isoseq:241743(1)|241743(1)|241744(1)|241744(1)
LinJ.10	transcript	242104	244790	+	LINF_100010900-T	355	242185(1)	2	ND	LINF_100010900(GP63_-_leishmanolysin)	PolyA_annotated_by_Isoseq_Alt_PolyA_Isoseq:244751(1)|244786(1)|244790(1)|244791(1)
LinJ.10	transcript	245151	247837	+	LINF_100011000-T	376	245226(1)	2	ND	LINF_100011000(GP63_-_leishmanolysin)	PolyA_annotated_by_Isoseq_Alt_PolyA_Isoseq:247798(1)|247833(1)|247838(1)
LinJ.10	transcript	248198	251244	+	LINF_100011100-T	377	248273(1)|248279(1)	ND	ND	LINF_100011100(GP63_-_leishmanolysin)	-
LinJ.10	transcript	251245	254861	+	LINF_100011200-T	261	253866(6)|253933(1)	ND	ND	LINF_100011200(GP63_-_leishmanolysin)	-
LinJ.10	transcript	254862	258414	+	LINF_100011300-T	172	257846(12)|254480(3)|254791(22)|254937(1)	ND	ND	LINF_100011300(GP63_-_leishmanolysin)	-
LinJ.10	transcript	258415	263585	+	LINF_100011350-T	19	258468(5)	1	ND	LINF_100011350(hypothetical_protein)	PolyA_annotated_by_Isoseq
LinJ.10	transcript	263964	266643	+	LINF_100011400-500-T	108	264086(1)|263991(40)|263909(3)|264016(6)	ND	ND	LINF_100011400(hypothetical_protein_-_conserved)|LINF_100011500(hypothetical_protein)	Bicistronic
LinJ.10	transcript	266644	271932	+	LINF_100011600-T	169	266670(4)|268164(44)|268126(16)|267974(24)|268244(6)|267998(28)|268002(5)|268260(5)|268240(1)|268271(1)|270040(4)|266649(111)|270017(3)|266653(11)|270019(1)|266792(8)	ND	ND	LINF_100011600(mitogen-activated_protein_kinase_3_-_putative)	-
LinJ.10	transcript	271933	272962	+	LINF_100011650-T	256	271682(6)|271955(50)|271993(1)|271619(12)|271973(3)|271805(15)	1	ND	unknown	PolyA_annotated_by_Isoseq_Alt_PolyA_Isoseq:272954(1)
LinJ.10	transcript	273337	296079	+	LINF_100011700-T	122	273460(4)	2	ND	LINF_100011700(hypothetical_protein_-_conserved)	PolyA_annotated_by_Isoseq_Alt_PolyA_Isoseq:296060(1)|296062(1)|296063(1)|296063(1)|296070(1)|296079(1)
LinJ.10	transcript	296470	299202	+	LINF_100011800-T	537	296596(1)|296591(2)|296527(5)|296565(8)|298210(8)	1	ND	LINF_100011800(glycerol-3-phosphate_dehydrogenase_[NAD+]_-_glycosomal)	PolyA_annotated_by_Isoseq_Alt_PolyA_Isoseq:299184(1)|299194(1)_Alternative_strong_SAS
LinJ.10	transcript	299844	301247	-	LINF_100011900-T	3	ND	ND	ND	LINF_100011900(hypothetical_protein)	-
LinJ.10	transcript	301623	304846	-	LINF_100012000-T	30	304816(7)|304795(1)	1	ND	LINF_100012000(hypothetical_protein_-_conserved)	PolyA_annotated_by_Isoseq
LinJ.10	transcript	305122	309239	-	LINF_100012100-T	65	309212(2)|309303(1)	1	ND	LINF_100012100(hypothetical_protein_-_conserved)	PolyA_annotated_by_Isoseq
LinJ.10	transcript	310008	313862	-	LINF_100012200-T	73	313855(3)|313601(1)	1	ND	LINF_100012200(hypothetical_protein_-_conserved)	PolyA_annotated_by_Isoseq
LinJ.10	transcript	313863	315645	-	LINF_100012300-T	12	315633(1)|315641(1)|315734(6)|315680(2)|315745(8)	ND	ND	LINF_100012300(hypothetical_protein_-_conserved)	-
LinJ.10	transcript	315992	317537	-	LINF_100012400-T	115	317487(17)|317509(1)|317530(1)	1	ND	LINF_100012400(zinc_binding_dehydrogenase-like_protein)	PolyA_annotated_by_Isoseq
LinJ.10	transcript	317538	319968	-	LINF_100012500-T	72	319838(1)|320042(7)|319932(1)|319835(1)	ND	ND	LINF_100012500(zinc-binding_dehydrogenase-like_protein)	-
LinJ.10	transcript	320307	322905	-	LINF_100012600-T	47	322862(1)|322865(17)|322815(1)|322857(1)	1	ND	LINF_100012600(Chromatin_assembly_factor_1_subunit_A_-_putative)	PolyA_annotated_by_Isoseq
LinJ.10	transcript	322906	324018	-	LINF_100012700-T	91	324035(11)	ND	ND	LINF_100012700(hypothetical_protein_-_conserved)	-
LinJ.10	transcript	324234	326115	-	LINF_100012800-T	79	326074(13)|326113(4)|326085(1)	1	324234(1)|324226(1)	LINF_100012800(ABC1_family_-_putative)	PolyA_annotated_by_Isoseq
LinJ.10	transcript	332094	334264	-	LINF_100012900-T	53	334472(8)|334452(4)|334204(1)	ND	ND	LINF_100012900(endonuclease_G_-_putative)	-
LinJ.10	transcript	334723	338909	-	LINF_100013000-T	152	338370(2)|338829(2)|338421(10)|338870(1)	1	ND	LINF_100013000(FLA1-binding_protein|FLA1BP)	PolyA_annotated_by_Isoseq_Alt_PolyA_Isoseq:334731(1)|334735(1)|334735(1)
LinJ.10	transcript	339412	342843	-	LINF_100013100-T	172	342905(1)|342836(1)|342383(4)|342415(4)|342913(1)	3	ND	LINF_100013100(Flagellum_adhesion_protein_1)	PolyA_annotated_by_Isoseq
LinJ.10	transcript	343239	344735	-	LINF_100013200-T	64	344707(1)|344740(1)|344458(1)|344732(10)|344866(44)|344440(1)	ND	ND	LINF_100013200(hypothetical_protein_-_conserved)	-
LinJ.10	transcript	344736	347106	-	LINF_100013300-T	40	347061(10)|347207(13)|347056(1)	ND	ND	LINF_100013300(hypothetical_protein_-_conserved)	-
LinJ.10	transcript	347107	355481	-	LINF_100013400-T	49	354912(1)|355471(2)|355478(18)|354939(4)	ND	ND	LINF_100013400(hypothetical_protein_-_conserved)	-
LinJ.10	transcript	355826	357909	-	LINF_100013500-T	155	358004(7)|357883(2)|357890(2)|357905(1)|357894(13)|358049(12)|357983(45)	1	ND	LINF_100013500(hypothetical_protein_-_conserved)	-
LinJ.10	transcript	357910	360980	-	LINF_100013600-T	20	360942(2)	ND	ND	LINF_100013600(hypothetical_protein_-_conserved)	-
LinJ.10	transcript	361325	366931	-	LINF_100013700-T	12	366502(10)|366507(7)|366928(3)	1	361325(1)	LINF_100013700(HEAT_repeat_-_putative)	PolyA_annotated_by_Isoseq_Alt_PolyA_Isoseq:361327(1)
LinJ.10	transcript	367136	370207	-	LINF_100013800-T	59	370204(15)|370140(2)	2	ND	LINF_100013800(RNA_recognition_motif_(a.k.a._RRM_-_RBD_-_or_RNP_domain)/RNA_recognition_motif._(a.k.a._RRM_-_RBD_-_or_RNP_domain)_-_putative)	PolyA_annotated_by_Isoseq_Alt_PolyA_Isoseq:367137(1)
LinJ.10	transcript	370386	373110	-	LINF_100013850-T	156	373332(2)|373362(9)|373101(1)	1	370386(2)	LINF_100013850(amino_acid_permease_24_-_putative)	PolyA_annotated_by_Isoseq_Alt_PolyA_Isoseq:370388(1)|370909(1)
LinJ.10	transcript	373608	376336	-	LINF_100013900-T	1953	376296(2)|376503(3)|376317(73)|376334(1)|375863(156)|376335(3)|376151(6)	2	373622(2)|373608(2)	LINF_100013900(amino_acid_permease_24_-_putative)	PolyA_annotated_by_Isoseq_Alt_PolyA_Isoseq:373615(1)|373618(1)|373622(1)
LinJ.10	transcript	376730	377540	-	LINF_100013950-T	141	377431(5)|377373(1)|377511(6)|377553(19)|377397(12)	1	ND	unknown	PolyA_annotated_by_Isoseq
LinJ.10	transcript	377541	378928	-	LINF_100014000-T	37	378851(2)	ND	ND	LINF_100014000(deaminase_-_putative)	-
LinJ.10	transcript	379535	381670	-	LINF_100014100-T	351	381590(3)|381593(38)|381583(1)|381851(26)|381359(3)|381667(49)	1	ND	LINF_100014100(hypothetical_protein_-_conserved)	PolyA_annotated_by_Isoseq_Alt_PolyA_Isoseq:379550(1)
LinJ.10	transcript	382159	391117	-	LINF_100014200-T	36	391091(1)|383140(8)|390784(9)|390837(1)|391055(1)	1	ND	LINF_100014200(hypothetical_protein_-_conserved)	PolyA_annotated_by_Isoseq_Alt_PolyA_Isoseq:382160(1)
LinJ.10	transcript	391404	392022	-	LINF_100014250-T	40	391940(15)|391906(7)|391883(1)	1	ND	unknown	PolyA_annotated_by_Isoseq_Alt_PolyA_Isoseq:391413(1)
LinJ.10	transcript	392023	394375	-	LINF_100014300-T	19	394294(1)|394367(1)|394514(15)|394488(9)|394397(4)	ND	ND	LINF_100014300(hypothetical_protein_-_conserved)	-
LinJ.10	transcript	394747	397338	-	LINF_100014400-T	36	ND	1	ND	LINF_100014400(hypothetical_protein_-_conserved)	PolyA_annotated_by_Isoseq_Alt_PolyA_Isoseq:394760(1)
LinJ.10	transcript	397880	401267	-	LINF_100014500-T	164	401219(5)	1	ND	LINF_100014500(WD_domain_-_G-beta_repeat_-_putative)	PolyA_annotated_by_Isoseq
LinJ.10	transcript	401686	402884	-	LINF_100014600-T	311	402917(2)|402819(13)|402865(4)|402806(2)|402867(56)	1	ND	LINF_100014600(hypothetical_protein_-_conserved)	PolyA_annotated_by_Isoseq_Alt_PolyA_Isoseq:401687(1)
LinJ.10	transcript	403232	407977	-	LINF_100014700-T	78	407967(3)	1	ND	LINF_100014700(hypothetical_protein_-_conserved)	PolyA_annotated_by_Isoseq_Alt_PolyA_Isoseq:403233(1)|406987(1)
LinJ.10	transcript	408379	416149	-	LINF_100014800-T	49	416117(1)|416134(1)|416173(1)|415696(2)|415723(9)|416156(1)	1	ND	LINF_100014800(hypothetical_protein_-_conserved)	PolyA_annotated_by_Isoseq
LinJ.10	transcript	416150	418577	-	LINF_100014900-T	48	418395(1)|418487(6)|418514(20)|418517(3)	ND	ND	LINF_100014900(hypothetical_protein_-_conserved)	-
LinJ.10	transcript	418961	424721	-	LINF_100015000-T	33	424705(2)|424903(6)	1	ND	LINF_100015000(serine/threonine-protein_kinase_-_putative)	PolyA_annotated_by_Isoseq_Alt_PolyA_Isoseq:418971(1)|418976(1)|418981(1)|418986(1)
LinJ.10	transcript	424722	428262	-	LINF_100015100-T	77	425407(1)|428242(1)|428186(1)|425422(17)	ND	ND	LINF_100015100(hypothetical_protein_-_conserved)	-
LinJ.10	transcript	428457	429503	-	LINF_100015200-T	201	429367(39)|429370(128)|429510(1)|429358(1)|429307(1)|429525(3)|429534(31)|429349(2)	2	ND	LINF_100015200(nuclear_transport_factor_2_-_putative)	PolyA_annotated_by_Isoseq_Alt_PolyA_Isoseq:428490(1)
LinJ.10	transcript	429504	431222	-	LINF_100015300-T	122	431211(4)|431163(1)|431206(1)	ND	ND	LINF_100015300(Ribosome_biogenesis_protein_Nop16_-_putative)	-
LinJ.10	transcript	431668	432545	-	LINF_100015400-T	704	432499(26)|432536(10)|432576(31)|432494(1)|432914(5)|432433(2)|432451(3)	2	ND	LINF_100015400(histone_H3_-_putative)	PolyA_annotated_by_Isoseq_Alt_PolyA_Isoseq:431668(1)|431669(1)|431783(1)|431840(1)
LinJ.10	transcript	432882	436872	-	LINF_100015500-T	48	436801(3)|436866(18)	2	ND	LINF_100015500(hypothetical_protein_-_conserved)	PolyA_annotated_by_Isoseq_Alt_PolyA_Isoseq:432888(1)
LinJ.10	transcript	437255	438210	-	LINF_100015600-T	540	438206(77)|438115(3)|438158(10)|438197(13)	2	ND	LINF_100015600(FKBP-type_peptidyl-prolyl_cis-trans_isomerase_-_putative)	-
LinJ.10	transcript	438687	443970	-	LINF_100015700-T	93	443994(9)|443946(1)	1	438681(1)	LINF_100015700(hypothetical_protein_-_conserved)	PolyA_annotated_by_Isoseq
LinJ.10	transcript	444411	446430	-	LINF_100015800-T	472	446146(1)|446216(4)|446327(4)|446421(8)	1	ND	LINF_100015800(small_GTP-binding_protein_Rab11_-_putative)	PolyA_annotated_by_Isoseq_Alt_PolyA_Isoseq:444413(1)
LinJ.10	transcript	446852	449328	-	LINF_100015900-T	116	449064(6)|449222(75)|449226(1)	2	ND	LINF_100015900(hypothetical_protein_-_conserved)	PolyA_annotated_by_Isoseq
LinJ.10	transcript	449329	453669	-	LINF_100016100-6000-T	38	452259(5)|452070(2)|453564(1)|453660(1)|453699(1)	ND	ND	LINF_100016000(hypothetical_protein,_conserved)|LINF_100016100(hypothetical_protein)	Bicistronic
LinJ.10	transcript	453670	460022	-	LINF_100016400-T	125	459602(2)|459797(1)|459891(4)|459982(2)|459984(2)	ND	ND	LINF_100016400(hypothetical_protein_-_conserved)	-
LinJ.10	transcript	460258	461389	-	LINF_100016500-T	283	461432(3)|461444(2)|461462(41)|461477(10)|461309(6)|461341(12)|461348(45)|461377(74)	3	ND	LINF_100016500(Archaic_translocase_of_outer_membrane_12_kDa_subunit_-_putative)	-
LinJ.10	transcript	461390	463997	-	LINF_100016600-T	112	463865(1)|463913(54)|463811(5)|463819(13)	ND	ND	LINF_100016600(Translation_initiation_factor_eIF-2B_subunit_beta_-_putative)	-
LinJ.10	transcript	464184	468118	-	LINF_100016700-T	70	468097(10)|468083(1)	1	ND	LINF_100016700(hypothetical_protein_-_conserved)	PolyA_annotated_by_Isoseq_Alt_PolyA_Isoseq:464187(1)|464194(1)
LinJ.10	transcript	468436	469642	-	LINF_100016800-T	14470	469641(2)|469716(2)|469877(2)|469669(18)|469670(1)|469546(2)|469594(37)|469683(8)	1	ND	LINF_100016800(histone_H3_-_putative)	PolyA_annotated_by_Isoseq_Alt_PolyA_Isoseq:468448(1)|468453(1)|468454(1)
LinJ.10	transcript	469643	473465	-	LINF_100016900-T	55	470157(3)	ND	ND	LINF_100016900(hypothetical_protein_-_conserved)	-
LinJ.10	transcript	473907	475053	-	LINF_100017000-T	684	475084(30)|474941(1)|474959(3)|475007(32)|475044(7)	3	ND	LINF_100017000(histone_H3_-_putative)	PolyA_annotated_by_Isoseq_Alt_PolyA_Isoseq:473908(2)|473908(2)|473804(1)|474007(1)
LinJ.10	transcript	475054	476784	-	LINF_100017100-T	20	476658(1)|476715(1)|476733(1)|476770(3)|476787(7)|476643(1)	ND	ND	LINF_100017100(ARP2/3_complex_subunit_-_putative)	-
LinJ.10	transcript	476785	479096	-	LINF_100017200-T	113	478956(1)|478973(1)|479093(34)|479072(3)|478832(1)	ND	ND	LINF_100017200(nucleoside_phosphorylase-like_protein)	-
LinJ.10	transcript	479486	482572	-	LINF_100017300-T	103	482260(3)|479876(2)|479881(1)|479858(1)|482272(7)|482550(9)|482177(3)	1	ND	LINF_100017300(carrier_protein_-_putative)	PolyA_annotated_by_Isoseq_Alt_PolyA_Isoseq:479496(1)
LinJ.10	transcript	482520	484743	-	LINF_100017400-T	93	484736(1)|484720(27)|484738(27)|484712(1)	1	482820(1)	LINF_100017400(RNA-binding_protein-like_protein)	-
LinJ.10	transcript	485088	489634	-	LINF_100017500-T	78	489572(3)	1	ND	LINF_100017500(Domain_of_Unknown_Function_(DUF1042)_-_putative)	PolyA_annotated_by_Isoseq_Alt_PolyA_Isoseq:485094(1)|485102(1)|485102(1)|485102(1)|485114(1)
LinJ.10	transcript	489635	490817	-	LINF_100017600-T	89	490833(2)|490798(1)	ND	ND	LINF_100017600(DnaJ_domain-containing_protein|JDP40|J40)	-
LinJ.10	transcript	490818	492561	-	LINF_100017700-T	63	492542(6)|492475(1)	ND	ND	LINF_100017700(poly(A)_polymerase)	-
LinJ.10	transcript	492769	495009	-	LINF_100017800-T	78	494995(1)|495014(1)|494933(1)|495198(2)|495000(2)|495004(7)	1	ND	LINF_100017800(hypothetical_protein_-_conserved)	PolyA_annotated_by_Isoseq
LinJ.10	transcript	495539	500710	-	LINF_100017900-T	132	500907(9)|500693(11)|500586(1)	1	ND	LINF_100017900(Eukaryotic_translation_initiation_factor_4_gamma_type_5_-_putative)	PolyA_annotated_by_Isoseq
LinJ.10	transcript	501095	502874	-	LINF_100018000-T	37	502841(3)	1	ND	LINF_100018000(hypothetical_protein_-_conserved)	PolyA_annotated_by_Isoseq
LinJ.10	transcript	503341	504994	-	LINF_100018100-T	266	504570(5)|505085(7)|504973(1)|505054(1)|504953(1)|504712(1)|504857(1)|504991(1)|504850(130)|504976(11)|505051(4)	1	ND	LINF_100018100(hypothetical_protein_-_conserved)	PolyA_annotated_by_Isoseq
LinJ.10	transcript	505382	507556	-	LINF_100018200-T	91	507546(2)|507632(1)|505948(5)	1	ND	LINF_100018200(hypothetical_protein_-_conserved)	PolyA_annotated_by_Isoseq
LinJ.10	transcript	507557	508822	-	LINF_100018300-T	206	508801(6)|508665(1)|508776(1)	ND	ND	LINF_100018300(hypothetical_protein)	-
LinJ.10	transcript	509099	511742	-	LINF_100018400-T	303	511634(5)|511725(1)	2	ND	LINF_100018400(PAB1-binding_protein__-_putative)	PolyA_annotated_by_Isoseq_Alt_PolyA_Isoseq:509094(1)|509101(1)
LinJ.10	transcript	512181	513218	-	LINF_100018500-T	156	513214(50)|513290(1)	1	ND	LINF_100018500(mitoribosomal_protein_mS69)	PolyA_annotated_by_Isoseq
LinJ.10	transcript	513579	520042	-	LINF_100018600-T	94	520032(4)|519793(1)	1	ND	LINF_100018600(hypothetical_protein_-_conserved)	PolyA_annotated_by_Isoseq_Alt_PolyA_Isoseq:513587(1)|513589(1)|513748(1)
LinJ.10	transcript	520434	522441	-	LINF_100018700-T	116	522346(9)|522106(14)	1	ND	LINF_100018700(Zinc_finger_-_C3HC4_type_(RING_finger)_containing_protein_-_putative)	PolyA_annotated_by_Isoseq
LinJ.10	transcript	522704	524650	-	LINF_100018800-T	165	524641(4)|524645(37)|524648(3)|524512(1)|524663(1)|524768(7)|524699(2)|524624(6)	1	ND	LINF_100018800(Tumour_suppressor_-_Mitostatin_-_putative)	PolyA_annotated_by_Isoseq
LinJ.10	transcript	524651	527968	-	LINF_100018900-T	252	527728(1)|527795(1)|527886(3)|527802(7)|527994(1)	ND	ND	LINF_100018900(Ras-related_protein_RabX1_-_putative)	-
LinJ.10	transcript	528331	530750	-	LINF_100019000-T	205	530493(17)|530800(8)|530443(3)|530449(4)|530734(24)	1	ND	LINF_100019000(small_GTP-binding_protein_Rab7_-_putative)	PolyA_annotated_by_Isoseq_Alt_PolyA_Isoseq:528332(1)|528350(1)
LinJ.10	transcript	530751	532791	-	LINF_100019100-T	136	532580(6)|532713(8)|532642(1)|532620(1)|531654(9)|532773(2)|532789(4)|532831(48)	ND	ND	LINF_100019100(hypothetical_protein_-_conserved)	-
LinJ.10	transcript	533227	535976	-	LINF_100019200-T	126	536116(50)|535953(16)|535880(20)|536156(2)|535651(2)|535664(15)|535811(1)|536072(5)|535592(7)|536113(7)	1	ND	LINF_100019200(flagellar_protofilament_ribbon_protein-like_protein)	PolyA_annotated_by_Isoseq_Alt_PolyA_Isoseq:533230(1)
LinJ.10	transcript	535977	537908	-	LINF_100019300-T	70	537889(15)|537643(21)|537734(4)|537613(3)|537496(2)|538015(29)	ND	ND	LINF_100019300(Zn-finger_in_Ran_binding_protein_and_others_-_putative)	-
LinJ.10	transcript	538239	542639	-	LINF_100019400-T	76	542083(2)|542085(2)|542062(1)|542628(6)|542161(45)|542096(33)	1	ND	LINF_100019400(hypothetical_protein_-_conserved)	PolyA_annotated_by_Isoseq_Alt_PolyA_Isoseq:542628(1)
LinJ.10	transcript	542640	545305	-	LINF_100019500-T	59	545164(1)|545520(11)|545251(6)|545248(3)	ND	ND	LINF_100019500(hypothetical_protein_-_conserved)	-
LinJ.10	transcript	545503	547460	-	LINF_100019600-T	311	547357(1)|547392(5)|547415(2)|547398(15)	1	ND	LINF_100019600(Spinocerebellar_ataxia_type_10_protein_domain_containing_protein_-_putative)	-
LinJ.10	transcript	547461	548339	-	LINF_100019700-T	170	548336(14)	ND	ND	LINF_100019700(hypothetical_protein_-_conserved)	-
LinJ.10	transcript	548340	549489	-	LINF_100019730-T	197	549469(9)|549438(1)	ND	ND	unknown	-
LinJ.10	transcript	549490	550353	-	LINF_100019760-T	173	550338(9)|550349(20)|550246(1)	ND	ND	unknown	-
LinJ.10	transcript	550354	551564	-	LINF_100019800-T	60	551572(5)|551576(16)|551556(1)	ND	ND	LINF_100019800(hypothetical_protein_-_conserved)	-
LinJ.10	transcript	552706	553588	+	LINF_100020200-T	26	552723(3)|552715(4)|552718(3)	ND	ND	LINF_100020200(Methyltransferase_domain_containing_protein_-_putative)	-
LinJ.10	transcript	553836	556442	+	LINF_100020300-T	186	553865(2)|553851(17)|555340(4)	1	ND	LINF_100020300(Protein_of_unknown_function_(DUF1861)_-_putative)	PolyA_annotated_by_Isoseq_Alt_PolyA_Isoseq:556422(1)|556432(1)|556434(1)
LinJ.10	transcript	556806	559066	+	LINF_100020400-T	92	556835(4)|556790(70)	1	ND	LINF_100020400(Protein_of_unknown_function_(DUF1861)_-_putative)	PolyA_annotated_by_Isoseq_Alt_PolyA_Isoseq:558966(1)|559055(1)|559065(1)
LinJ.10	transcript	559333	564132	+	LINF_100020500-T	133	559452(1)|559473(1)|559413(1)|559432(1)|562256(21)|561970(2)|562261(2)|562265(1)|564154(54)|564181(2)|564139(1)|559383(39)|559400(2)|559298(4)	1	ND	LINF_100020500(Protein_of_unknown_function_(DUF1861)_-_putative)	PolyA_annotated_by_Isoseq
LinJ.10	transcript	564749	566976	+	LINF_100020600-T	106	564884(1)|564915(7)|564769(1)|564733(1)	ND	ND	LINF_100020600(Protein_of_unknown_function_(DUF1861)_-_putative)	-
LinJ.10	transcript	566977	568698	+	LINF_100020700-T	30	566985(1)	ND	ND	LINF_100020700(Protein_of_unknown_function_(DUF1861)_-_putative)	-
LinJ.10	transcript	568699	571647	+	LINF_100020800-T	228	568707(6)|571017(2)|571390(2)|568720(2)|568906(2)|568829(4)	1	ND	LINF_100020800(Protein_of_unknown_function_(DUF1861)_-_putative)	PolyA_annotated_by_Isoseq
LinJ.10	transcript	572251	574683	+	LINF_100020900-T	86	573419(8)|572092(7)|572055(32)|572397(1)	ND	ND	LINF_100020900(Protein_of_unknown_function_(DUF1861)_-_putative)	-
LinJ.10	transcript	575082	578345	+	LINF_100021000-T	569	575037(2)|575036(1)|575218(1)|577805(5)|574993(4)|575286(2)|574903(6)	1	ND	LINF_100021000(phosphate-Repressible_Phosphate_Permease-like_protein)	PolyA_annotated_by_Isoseq_Alt_PolyA_Isoseq:578305(1)|578305(1)|578307(1)|578308(1)|578309(1)|578311(1)|578311(1)|578329(1)|578330(1)|578331(1)|578331(1)|578343(1)
LinJ.10	transcript	578712	583166	+	LINF_100021100-T	51	582089(2)|581876(1)|578630(1)|581843(16)|581932(4)	2	ND	LINF_100021100(pteridine_transporter_(truncated)_-_putative)	PolyA_annotated_by_Isoseq_Alt_PolyA_Isoseq:583171(1)
LinJ.10	transcript	583631	587062	+	LINF_100021200-T	104	583666(1)|583648(2)|583639(8)|583727(1)	1	ND	LINF_100021200(delta-12_fatty_acid_desaturase)	PolyA_annotated_by_Isoseq_Alt_PolyA_Isoseq:586841(1)
LinJ.10	transcript	587258	588238	+	LINF_100021300-T	ND	ND	ND	ND	unknown	-
LinJ.11	transcript	543	3230	+	LINF_110005000-T	43	463(16)|839(3)|535(11)|471(17)|847(2)|551(28)|479(13)|407(13)|559(40)|487(10)|567(22)|575(11)|583(6)|591(2)|415(11)|710(3)|495(17)|423(11)|726(4)|503(18)|431(26)|887(2)|718(1)|439(15)|734(2)|511(11)|447(12)|815(2)|519(14)|455(12)|831(9)|527(13)|2287(8)|2325(1)|2294(1)|2271(45)	2	ND	LINF_110005000(hypothetical_protein_-_conserved)	PolyA_annotated_by_Isoseq_Alternative_strong_SAS
LinJ.11	transcript	3471	5031	+	LINF_110005100-T	120	3840(2)|3476(23)|3486(6)	ND	ND	LINF_110005100(Endoplasmic_Reticulum-Golgi_Intermediate_Compartment_(ERGIC)/Endoplasmic_reticulum_vesicle_transporter_-_putative)	-
LinJ.11	transcript	5032	6457	+	LINF_110005200-T	87	5035(42)|5060(1)|5074(1)	1	ND	LINF_110005200(Bacterial_transferase_hexapeptide_(six_repeats)_-_putative)	-
LinJ.11	transcript	6734	8267	+	LINF_110005300-T	186	6802(7)|6754(1)	ND	ND	LINF_110005300(ATP-binding_cassette_protein_subfamily_H_-_member_1_-_putative)	-
LinJ.11	transcript	8268	11403	+	LINF_110005400-T	52	8316(1)|8309(5)|7812(14)|8319(1)	1	ND	LINF_110005400(SNF2/RAD54_related_DNA_helicase_-_putative)	-
LinJ.11	transcript	11759	16267	+	LINF_110005500-T	26	11636(2)|11639(2)|11853(1)|11714(1)|15850(4)|11338(10)|11789(5)|11611(2)	2	ND	LINF_110005500(protein_kinase_-_putative)	PolyA_annotated_by_Isoseq_Alt_PolyA_Isoseq:16266(1)
LinJ.11	transcript	16551	22312	+	LINF_110005600-T	66	17850(1)|21951(9)|16571(5)|16581(1)|17831(2)	1	ND	LINF_110005600(GRIP_domain_containing_protein_-_putative)	PolyA_annotated_by_Isoseq
LinJ.11	transcript	22629	23900	+	LINF_110005700-T	124	22642(13)|22673(4)|22638(1)	ND	ND	LINF_110005700(RNA_recognition_motif._(a.k.a._RRM_-_RBD_-_or_RNP_domain)_-_putative)	-
LinJ.11	transcript	23901	26906	+	LINF_110005800-T	61	23949(1)|23965(1)|24119(1)|23938(1)|23912(2)|23848(6)|23915(2)	ND	ND	LINF_110005800(MORN_repeat_-_putative)	-
LinJ.11	transcript	26907	29525	+	LINF_110005900-T	310	27018(1)|26840(1)|26879(1)|28591(5)|28670(2)|26880(14)|26827(3)|26995(29)	1	ND	LINF_110005900(seryl-tRNA_synthetase_-_putative)	PolyA_annotated_by_Isoseq_Alt_PolyA_Isoseq:29457(1)
LinJ.11	transcript	29825	31591	+	LINF_110006000-T	43	29862(1)|29802(3)|29838(2)|29798(1)	ND	ND	LINF_110006000(cdc2-related_kinase_8_-_putative)	-
LinJ.11	transcript	31592	34153	+	LINF_110006100-T	57	32216(1)|33046(13)|31627(7)|32177(6)|32194(2)	1	ND	LINF_110006100(hypothetical_protein_-_conserved)	PolyA_annotated_by_Isoseq
LinJ.11	transcript	34490	36256	+	LINF_110006200-T	79	34510(12)	ND	ND	LINF_110006200(NGG1_interacting_factor_3-like_protein)	-
LinJ.11	transcript	36257	37887	+	LINF_110006300-T	134	36316(9)|36230(1)|36427(1)|36556(1)|36374(15)|36264(2)|36274(3)	1	ND	LINF_110006300(cell_cycle_sequence_binding_phosphoprotein_(RBP45)_-_putative)	PolyA_annotated_by_Isoseq_Alt_PolyA_Isoseq:37872(1)
LinJ.11	transcript	38215	42806	+	LINF_110006400-T	71	42204(2)|41876(1)|38225(11)|38255(9)|41850(19)	1	ND	LINF_110006400(hypothetical_protein_-_conserved)	PolyA_annotated_by_Isoseq_Alt_PolyA_Isoseq:42772(1)
LinJ.11	transcript	43045	46549	+	LINF_110006500-T	47	43098(1)|42676(3)|43053(1)|42969(1)	1	46551(1)	LINF_110006500(hypothetical_protein_-_conserved)	PolyA_annotated_by_Isoseq
LinJ.11	transcript	46859	49643	+	LINF_110006600-T	61	47162(2)|46911(3)	ND	ND	LINF_110006600(Myotubularin-associated_protein_-_putative)	-
LinJ.11	transcript	49644	51094	+	LINF_110006700-T	172	49646(2)|49610(1)|49690(4)|49567(2)|49612(34)	ND	ND	LINF_110006700(cytoplasmic_translation_machinery_associated_protein_-_putative)	-
LinJ.11	transcript	51095	53674	+	LINF_110006800-T	17	51100(3)	ND	ND	LINF_110006800(DEAD-boc_ATP-dependent_(RNA)_helicase_-_putative)	-
LinJ.11	transcript	53675	54575	+	LINF_110006900-T	118	53678(10)|53691(1)	ND	ND	LINF_110006900(hypothetical_protein_-_conserved)	-
LinJ.11	transcript	54892	57645	+	LINF_110007000-T	1	56821(2)|54989(1)|57042(22)|56948(8)|55036(1)|55108(1)|56825(2)|56955(8)	1	ND	LINF_110007000(acidocalcisomal_pyrophosphatase)	Alternative_SL_with_more_reads|PolyA_annotated_by_Isoseq_Alt_PolyA_Isoseq:57640(1)|57645(1)
LinJ.11	transcript	57947	59435	+	LINF_110007030-T	59	57985(6)|57985(6)	ND	ND	unknown	-
LinJ.11	transcript	59436	60431	+	LINF_110007060-T	104	59402(22)|59461(4)	ND	ND	unknown	-
LinJ.11	transcript	60432	61128	+	LINF_110007100-T	96	60368(90)|60436(1)	ND	ND	LINF_110007100(pterin-4-alpha-carbinolamine_dehydratase_-_putative)	-
LinJ.11	transcript	61129	63534	+	LINF_110007200-T	29	ND	ND	ND	LINF_110007200(Rad51/AAA_domain/KaiC/ATPase_family_associated_with_various_cellular_activities_(AAA)_-_putative)	-
LinJ.11	transcript	63535	65065	+	LINF_110007300-T	212	63514(69)|63537(4)|63539(2)|63563(24)	1	ND	LINF_110007300(proteasome_alpha_7_subunit_-_putative)	PolyA_annotated_by_Isoseq_Alt_PolyA_Isoseq:65063(1)
LinJ.11	transcript	65506	70012	+	LINF_110007400-T	28	65424(8)	2	ND	LINF_110007400(serine/threonine_protein_kinase_-_putative)	PolyA_annotated_by_Isoseq
LinJ.11	transcript	70290	73030	+	LINF_110007500-T	89	70506(1)|70295(56)|70307(5)|70318(1)	7	ND	LINF_110007500(hypothetical_protein_-_conserved)	-
LinJ.11	transcript	73402	76843	+	LINF_110007600-T	79	73448(1)|73378(22)|73404(3)|73406(4)	ND	ND	LINF_110007600(NADH-cytochrome_b5_reductase-like_protein)	-
LinJ.11	transcript	76844	80279	+	LINF_110007700-50-T	9	76848(3)	ND	ND	LINF_110007700(hypothetical_protein)|LINF_110007750(unknown)	Bicistronic
LinJ.11	transcript	80280	82657	+	LINF_110007800-T	125	80337(1)|80323(1)	1	ND	LINF_110007800(hypothetical_protein_-_conserved)	PolyA_annotated_by_Isoseq
LinJ.11	transcript	82973	84237	+	LINF_110007900-T	43	82946(5)|82948(13)|82970(2)	ND	ND	LINF_110007900(Sec20_-_putative)	-
LinJ.11	transcript	84238	91041	+	LINF_110008000-T	48	84264(4)|84326(1)|84360(1)	1	ND	LINF_110008000(hypothetical_protein_-_conserved)	PolyA_annotated_by_Isoseq_Alt_PolyA_Isoseq:90893(1)|91039(1)
LinJ.11	transcript	91334	92135	+	LINF_110008050-T	184	91360(1)|91374(1)|91343(1)	ND	ND	unknown	-
LinJ.11	transcript	92136	99255	+	LINF_110008100-T	118	94390(8)|94399(2)|92159(2)|92214(1)|92169(1)	2	ND	LINF_110008100(DNA_repair_and_recombination_helicase_protein_PIF2_-_putative)	PolyA_annotated_by_Isoseq
LinJ.11	transcript	99613	106180	+	LINF_110008200-T	47	99640(1)|100353(2)	ND	ND	LINF_110008200(PIF1_helicase-like_protein_-_putative)	-
LinJ.11	transcript	106484	108749	+	LINF_110008300-T	19	106548(1)	ND	ND	LINF_110008300(hypothetical_protein_-_conserved)	-
LinJ.11	transcript	108750	111162	+	LINF_110008400-T	969	108844(24)|108853(2)|108877(1)	2	111162(1)	LINF_110008400(14-3-3_protein-like_protein)	PolyA_annotated_by_Isoseq
LinJ.11	transcript	111534	114091	+	LINF_110008500-T	55	111450(1)|113430(33)|113471(1)	ND	ND	LINF_110008500(Optic_atrophy_3_protein_(OPA3)_-_putative)	-
LinJ.11	transcript	114092	117052	+	LINF_110008600-T	50	ND	2	ND	LINF_110008600(hypothetical_protein_-_conserved)	-
LinJ.11	transcript	117380	122493	+	LINF_110008700-T	146	117395(5)|117945(12)|117960(1)|117447(2)|117848(2)|117851(3)	ND	ND	LINF_110008700(Domain_of_unknown_function(DUF2779)_-_putative)	-
LinJ.11	transcript	122494	125283	+	LINF_110008800-T	48	122565(1)|122510(1)|122452(1)|124655(2)|122550(10)|122551(4)|122444(8)	2	ND	LINF_110008800(hypothetical_protein_-_conserved)	PolyA_annotated_by_Isoseq
LinJ.11	transcript	125733	133981	+	LINF_110008900-T	102	127443(2)|127954(13)|127789(2)|128081(1)|125730(26)|125738(14)|126624(2)	ND	ND	LINF_110008900(tubulin-tyrsoine_ligase-like_protein)	-
LinJ.11	transcript	133982	137622	+	LINF_110009000-T	154	134014(2)|134004(1)|134231(1)	ND	ND	LINF_110009000(BOP1NT_(NUC169)_domain/WD_domain_-_G-beta_repeat_-_putative)	-
LinJ.11	transcript	137623	140880	+	LINF_110009100-T	80	137660(3)|137911(1)	ND	ND	LINF_110009100(chromatin_binding_protein_-_putative)	-
LinJ.11	transcript	140949	143824	+	LINF_110009200-T	52	140962(3)|140966(1)|140969(1)	1	ND	LINF_110009200(hypothetical_protein_-_conserved)	PolyA_annotated_by_Isoseq_Alt_PolyA_Isoseq:143814(1)
LinJ.11	transcript	144130	147200	+	LINF_110009300-T	76	144149(2)	ND	ND	LINF_110009300(hypothetical_protein_-_conserved)	-
LinJ.11	transcript	147201	150031	+	LINF_110009400-T	40	146964(10)|146969(33)|147131(3)|146978(8)|147207(3)|146993(6)	ND	ND	LINF_110009400(DNA_ligase_-_putative)	-
LinJ.11	transcript	150032	152178	+	LINF_110009500-T	96	ND	2	ND	LINF_110009500(hypothetical_protein_-_conserved)	PolyA_annotated_by_Isoseq_Alt_PolyA_Isoseq:152169(1)|152173(1)|152173(1)
LinJ.11	transcript	152530	155128	+	LINF_110009600-T	147	ND	ND	ND	LINF_110009600(pumillio_protein_10_-_putative)	-
LinJ.11	transcript	155301	157945	+	LINF_110009700-T	18	155329(2)	ND	ND	LINF_110009700(hypothetical_protein)	-
LinJ.11	transcript	158441	159076	-	LINF_110009710-T	ND	ND	ND	ND	unknown	-
LinJ.11	transcript	161231	163190	-	LINF_110009720-T	1	ND	ND	ND	unknown	-
LinJ.11	transcript	164273	166096	+	LINF_110010350-T	ND	ND	ND	ND	unknown	-
LinJ.11	transcript	166392	170153	+	LINF_110010500-T	142	168305(1)|168349(1)|166417(7)|166558(1)|168241(5)	1	ND	LINF_110010500(mRNA_cap_guanine-N7_methyltransferase_-_putative)	PolyA_annotated_by_Isoseq_Alt_PolyA_Isoseq:170149(1)|170150(1)|170153(1)
LinJ.11	transcript	170471	172300	+	LINF_110010600-T	64	170503(3)|170439(7)	ND	ND	LINF_110010600(tetratricopeptide_repeat_(TPR)_protein)	-
LinJ.11	transcript	172301	173419	+	LINF_110010700-T	168	172320(11)|172328(1)|172334(1)	ND	ND	LINF_110010700(hypothetical_protein_-_conserved)	-
LinJ.11	transcript	173420	175394	+	LINF_110010750-T	52	173459(13)|173595(1)|173532(1)	ND	ND	unknown	-
LinJ.11	transcript	175395	180022	+	LINF_110010800-T	88	175424(4)|175426(1)|179184(5)|179196(7)|179209(1)|179187(36)	1	ND	LINF_110010800(protein_kinase_-_putative)	PolyA_annotated_by_Isoseq_Alt_PolyA_Isoseq:180010(1)_Alternative_strong_SAS
LinJ.11	transcript	180400	184044	+	LINF_110010900-T	143	180729(2)|180600(1)|180506(1)|183034(19)|183003(16)|183065(1)|180402(3)|180439(14)|180709(56)	1	ND	LINF_110010900(amino_acid_permease/transporter_-_putative)	PolyA_annotated_by_Isoseq
LinJ.11	transcript	184368	186802	+	LINF_110011000-T	24	184427(2)	1	ND	LINF_110011000(hypothetical_protein_-_conserved)	PolyA_annotated_by_Isoseq
LinJ.11	transcript	187157	190409	+	LINF_110011100-T	185	187158(1)|187176(15)|187188(5)|187192(3)	ND	ND	LINF_110011100(Protein_of_unknown_function_(DUF563)_-_putative)	-
LinJ.11	transcript	190410	194177	+	LINF_110011200-T	119	190568(9)|190739(3)|190421(69)|190443(18)|190403(1)|192702(4)|190481(5)|190545(72)|190557(2)	ND	ND	LINF_110011200(nucleobase_transporter)	-
LinJ.11	transcript	194178	196953	+	LINF_110011250-T	30	194188(2)|194224(21)|194227(1)	ND	ND	unknown	-
LinJ.11	transcript	196954	202886	+	LINF_110011300-T	104	196946(1)|197018(1)|196892(1)|198798(21)|198872(1)|197277(13)|196853(8)|197006(8)	ND	ND	LINF_110011300(transcription_modulator/accessory_protein_-_putative)	-
LinJ.11	transcript	202887	204220	+	LINF_110011400-T	121	202994(1)|202922(18)|203068(14)|202934(1)	ND	ND	LINF_110011400(unknown)	-
LinJ.11	transcript	204221	205096	+	LINF_110011450-T	127	ND	1	ND	unknown	PolyA_annotated_by_Isoseq
LinJ.11	transcript	205593	211090	+	LINF_110011500-T	198	207639(1)|208416(10)|208536(5)|205634(14)|205571(1)|207590(5)	1	ND	LINF_110011500(cytochrome_b5_-_putative)	PolyA_annotated_by_Isoseq
LinJ.11	transcript	211360	214818	+	LINF_110011600-T	172	211299(32)|211371(15)|211361(1)	1	ND	LINF_110011600(3-methylcrotonoyl-CoA_carboxylase_beta_subunit_-_putative)	PolyA_annotated_by_Isoseq_Alt_PolyA_Isoseq:214691(1)
LinJ.11	transcript	215113	218113	+	LINF_110011700-T	83	215101(1)|215106(1)|215120(1)|215116(6)|214930(14)|215137(1)	ND	ND	LINF_110011700(hypothetical_protein_-_conserved)	-
LinJ.11	transcript	218114	233121	+	LINF_110011800-T	74	219174(11)|221262(3)|221266(3)|223539(3)|226035(2)|226046(1)|225988(1)|229567(34)|229606(6)|229617(2)|229830(1)|218129(3)|231017(11)|218286(3)|232392(4)|218340(12)	1	ND	LINF_110011800(hypothetical_protein_-_conserved)	PolyA_annotated_by_Isoseq_Alt_PolyA_Isoseq:224312(1)|224313(1)|232983(1)|232993(1)|224312(2)_Alternative_strong_SAS
LinJ.11	transcript	233429	236478	+	LINF_110011900-T	69	233584(15)|233351(36)|235743(3)	ND	ND	LINF_110011900(aminopeptidase_-_putative)	-
LinJ.11	transcript	236479	239698	+	LINF_110012000-T	177	236477(1)|236435(46)|236490(159)|236476(1)	1	ND	LINF_110012000(aminopeptidase_-_putative)	PolyA_annotated_by_Isoseq_Alt_PolyA_Isoseq:239448(1)
LinJ.11	transcript	240000	246981	+	LINF_110012100-T	52	240125(8)|240023(1)|240181(1)	1	ND	LINF_110012100(hypothetical_protein_-_conserved)	PolyA_annotated_by_Isoseq_Alt_PolyA_Isoseq:246976(1)
LinJ.11	transcript	247343	248371	+	LINF_110012150-T	123	247540(1)|247331(1)	ND	ND	unknown	-
LinJ.11	transcript	248372	253660	+	LINF_110012200-T	93	252215(3)|252995(3)|252737(2)|248251(4)|248388(1)|248311(1)	1	ND	LINF_110012200(Protein_Associated_with_Differentiation_-_putative)	PolyA_annotated_by_Isoseq
LinJ.11	transcript	254098	258045	+	LINF_110012300-T	110	254179(31)	ND	ND	LINF_110012300(Protein_Associated_with_Differentiation_-_putative)	-
LinJ.11	transcript	258046	264843	+	LINF_110012400-T	208	258455(4)|258262(1)|258027(1)|258298(1)|257949(1)|261833(8)|261917(1)|264250(36)|264247(7)|264279(1)|264414(1)|258196(203)|258203(21)|258065(19)	1	ND	LINF_110012400(Nodulin-like/Major_Facilitator_Superfamily_-_putative)	PolyA_annotated_by_Isoseq_Alt_PolyA_Isoseq:264823(1)|264833(1)
LinJ.11	transcript	265261	268204	+	LINF_110012500-T	46	265281(3)|265233(1)	1	ND	LINF_110012500(Nodulin-like/Major_Facilitator_Superfamily_-_putative)	PolyA_annotated_by_Isoseq
LinJ.11	transcript	268584	270990	+	LINF_110012600-T	31	268626(23)|268346(2)|268642(5)|268637(18)|268222(2)|268226(2)|268670(1)|268634(3)|268446(18)|268522(2)	ND	ND	LINF_110012600(Ankyrin_repeats_(3_copies)/Ankyrin_repeat/Ankyrin_repeats_(many_copies)_-_putative)	-
LinJ.11	transcript	270991	273481	+	LINF_110012700-T	242	271011(14)|271042(7)	ND	ND	LINF_110012700(anion-transporting_ATPase-like_protein)	-
LinJ.11	transcript	273482	276445	+	LINF_110012800-T	128	273528(3)|274052(4)|274082(1)	1	ND	LINF_110012800(hypothetical_protein_-_conserved)	PolyA_annotated_by_Isoseq
LinJ.11	transcript	276939	282406	+	LINF_110012900-T	425	276950(1)|276910(1)|276894(1)|276885(1)|276942(27)|276945(2)|276957(2)	4	ND	LINF_110012900(PUF_nine_target_1)	PolyA_annotated_by_Isoseq
LinJ.11	transcript	282872	287834	+	LINF_110013000-T	85	282900(1)|283216(2)|282888(4)|283117(1)	1	ND	LINF_110013000(hypothetical_protein_-_conserved)	PolyA_annotated_by_Isoseq_Alt_PolyA_Isoseq:287783(1)|287785(1)|287788(1)
LinJ.11	transcript	288198	291078	+	LINF_110013100-T	114	288271(2)|288101(19)|288140(1)	ND	ND	LINF_110013100(hypothetical_protein_-_conserved)	-
LinJ.11	transcript	291079	293574	+	LINF_110013200-T	218	291171(4)|292771(6)	ND	ND	LINF_110013200(hypothetical_protein_-_conserved)	-
LinJ.11	transcript	293575	294780	+	LINF_110013300-T	3316	293532(85)|293535(2)|293568(3)|293576(3)|293628(2)|293501(1)|293564(1)|293664(1)|293518(1)|293520(1)|293531(11)|293492(5)|293570(13)	6	ND	LINF_110013300(40S_ribosomal_protein_S21_-_putative)	PolyA_annotated_by_Isoseq_Alt_PolyA_Isoseq:294774(1)|294780(1)
LinJ.11	transcript	295245	297714	+	LINF_110013400-T	2602	295278(6)|295294(2)|295381(3)|295246(1)|295167(1)|295178(3)|295179(2)|295271(29)	8	297714(1)|297703(1)|297710(1)|297718(3)	LINF_110013400(40S_ribosomal_protein_S21_-_putative)	PolyA_annotated_by_Isoseq_Alt_PolyA_Isoseq:297710(3)|297713(1)|297712(1)|297703(1)
LinJ.11	transcript	298212	300558	+	LINF_110013500-T	61	298268(1)|298187(23)|298223(9)|298251(8)	ND	ND	LINF_110013500(hypothetical_protein_-_conserved)	-
LinJ.11	transcript	300559	301461	+	LINF_110013600-T	68	300473(36)|300576(1)	ND	ND	LINF_110013600(hypothetical_protein_-_conserved)	-
LinJ.11	transcript	301462	305781	+	LINF_110013700-T	167	305596(1)|301477(6)|301645(1)|305621(5)	1	ND	LINF_110013700(hypothetical_protein_-_conserved)	PolyA_annotated_by_Isoseq_Alt_PolyA_Isoseq:305674(1)|305779(1)|305779(1)|305781(1)
LinJ.11	transcript	306191	311431	+	LINF_110013800-T	481	306531(60)|306146(1)|306164(1)|306442(1)|309794(6)|306199(44)|306213(2)|306220(4)	1	ND	LINF_110013800(hypothetical_protein_-_conserved)	PolyA_annotated_by_Isoseq_Alt_PolyA_Isoseq:309204(1)|309204(1)|309235(1)|309442(1)|311407(1)|311407(1)|311418(1)|311420(1)|311426(1)|311430(1)
LinJ.11	transcript	312500	320363	+	LINF_110013900-T	98	312481(2)|312505(14)|312525(2)|312496(1)|312421(1)|314180(4)|319901(17)|319781(2)|319952(1)|312495(31)|312471(2)|312472(2)	2	ND	LINF_110013900(hypothetical_protein_-_conserved)	PolyA_annotated_by_Isoseq_Alt_PolyA_Isoseq:320363(1)|320364(1)|320367(1)
LinJ.11	transcript	320865	324671	+	LINF_110014000-T	149	320902(1)|323323(38)|323322(4)|323072(2)|320869(11)|320909(2)|320978(2)	ND	ND	LINF_110014000(hypothetical_protein_-_conserved)	-
LinJ.11	transcript	324672	327079	+	LINF_110014100-T	102	324675(1)|324669(2)|324679(6)|325049(2)	2	ND	LINF_110014100(Alpha/beta_hydrolase_family_-_putative)	-
LinJ.11	transcript	327365	334019	+	LINF_110014200-T	73	327358(2)|327394(1)	3	ND	LINF_110014200(hypothetical_protein_-_conserved)	PolyA_annotated_by_Isoseq_Alt_PolyA_Isoseq:334021(1)
LinJ.11	transcript	334370	344969	+	LINF_110014300-T	23	340889(2)|341945(7)|344806(12)|334373(7)|334866(8)	1	ND	LINF_110014300(kinesin_-_putative)	PolyA_annotated_by_Isoseq_Alt_PolyA_Isoseq:344962(1)
LinJ.11	transcript	345478	347398	+	LINF_110014400-T	168	345482(6)|345544(1)|345494(1)|345735(1)|345625(5)|345357(10)|345486(5)	1	347398(1)	LINF_110014400(START_domain_containing_protein_-_putative)	PolyA_annotated_by_Isoseq_Alt_PolyA_Isoseq:347299(1)
LinJ.11	transcript	347729	350477	+	LINF_110014500-T	237	347731(6)|347786(1)|347809(1)|347710(1)|347720(112)|347740(5)|347773(3)	1	ND	LINF_110014500(hypothetical_protein)	PolyA_annotated_by_Isoseq_Alt_PolyA_Isoseq:350457(1)|350459(1)
LinJ.11	transcript	350871	354901	+	LINF_110014600-T	127	350862(1)|350847(2)|350905(2)|350803(1)	ND	ND	LINF_110014600(Leucine_Rich_repeat_-_putative)	-
LinJ.11	transcript	355336	357298	+	LINF_110014700-T	172	355250(4)|355347(12)	ND	ND	LINF_110014700(60S_ribosomal_protein_L24_-_putative)	-
LinJ.11	transcript	357299	362692	+	LINF_110014800-T	23	357417(11)||357285(16)	1	ND	LINF_110014800(ATPase_-_putative)	PolyA_annotated_by_Isoseq_Alt_PolyA_Isoseq:362686(1)
LinJ.11	transcript	363138	365640	+	LINF_110014900-T	63	362887(1)|363210(1)	1	ND	LINF_110014900(PUB_domain_containing_protein_-_putative)	PolyA_annotated_by_Isoseq
LinJ.11	transcript	366087	367504	+	LINF_110015150-T	2	ND	ND	ND	unknown	-
LinJ.11	transcript	367756	370094	+	LINF_110015300-T	41	367803(1)|368324(2)|368336(1)|367777(2)|367797(4)|367832(1)	ND	ND	LINF_110015300(hypothetical_protein_-_conserved)	-
LinJ.11	transcript	370095	375921	+	LINF_110015400-T	150	370097(1)|370072(7)|370098(14)|370100(1)	1	ND	LINF_110015400(hypothetical_protein_-_conserved)	PolyA_annotated_by_Isoseq
LinJ.11	transcript	376458	379676	+	LINF_110015500-T	93	379182(5)|379274(1)|376451(84)|376424(3)|376404(1)	1	ND	LINF_110015500(hypothetical_protein_-_conserved)	PolyA_annotated_by_Isoseq
LinJ.11	transcript	380260	381423	+	LINF_110015600-T	3231	380075(3)|380097(9)|380193(3)|380248(2)|380262(68)|380265(27)|380266(2)|380278(1)|380204(1)|380230(1)|380261(1)|380078(10)|380049(2)|380192(5)	6	ND	LINF_110015600(40S_ribosomal_protein_S5)	PolyA_annotated_by_Isoseq_Alt_PolyA_Isoseq:381424(1)
LinJ.11	transcript	382195	383235	+	LINF_110015700-T	3136	382216(3)|382150(7)|382051(9)|382196(2)|382131(1)|382161(1)|382210(6)|382212(3)|382215(27)	6	ND	LINF_110015700(40S_ribosomal_protein_S5)	PolyA_annotated_by_Isoseq
LinJ.11	transcript	383693	386024	+	LINF_110015800-T	130	383716(3)	1	ND	LINF_110015800(HIT_zinc_finger_containing_protein_-_putative)	PolyA_annotated_by_Isoseq
LinJ.11	transcript	386430	390984	+	LINF_110015900-T	36	386230(11)|386234(9)|386352(1)	1	ND	LINF_110015900(adaptin-related_protein-like_protein)	PolyA_annotated_by_Isoseq
LinJ.11	transcript	391447	396545	+	LINF_110016000-T	668	392159(17)|392236(3)|392562(4)|392215(1)|392709(5)|396405(3)|391461(21)|391492(6)|391374(5)	2	ND	LINF_110016000(pyruvate_phosphate_dikinase_-_putative)	PolyA_annotated_by_Isoseq_Alt_PolyA_Isoseq:392372(1)|396121(1)|396123(1)|396123(1)|396541(1)|396541(1)|396542(1)|396543(1)|396545(1)|396545(1)|396545(1)|396545(1)|396546(1)|396549(1)|396549(1)|396549(1)|396123(2)
LinJ.11	transcript	397123	399873	+	LINF_110016100-T	62	397065(44)|397129(2)|397051(1)	1	ND	LINF_110016100(inositol-1_-4_-5-trisphosphate_(IP3)_5-phosphatase_-_putative)	PolyA_annotated_by_Isoseq
LinJ.11	transcript	400418	409717	+	LINF_110016200-T	32	400417(1)|400420(1)|400437(1)|400434(1)|400419(3)|400680(8)|400725(3)	2	ND	LINF_110016200(hypothetical_protein_-_conserved)	PolyA_annotated_by_Isoseq_Alt_PolyA_Isoseq:409724(1)
LinJ.11	transcript	410105	412095	+	LINF_110016300-T	301	409723(2)|410095(1)|410041(1)|410131(291)|410138(13)|410141(3)	1	412089(1)|412406(1)	LINF_110016300(hypothetical_protein_-_conserved)	PolyA_annotated_by_Isoseq
LinJ.11	transcript	412784	426761	+	LINF_110016400-T	82	414402(2)|416508(3)|418106(6)|419914(4)|419944(1)|420648(7)|425922(8)|425899(3)|425739(2)|425702(2)|425918(1)|412652(3)|412811(1)|414158(8)	1	ND	LINF_110016400(hypothetical_protein_-_conserved)	PolyA_annotated_by_Isoseq_Alt_PolyA_Isoseq:426759(1)
LinJ.11	transcript	427291	430473	+	LINF_110016500-T	296	427247(1)|427347(105)|427445(8)|427419(1)	2	ND	LINF_110016500(pretranslocation_protein_-_alpha_subunit_-_putative)	PolyA_annotated_by_Isoseq_Alt_PolyA_Isoseq:430473(1)|430593(1)
LinJ.11	transcript	430998	439688	+	LINF_110016700-800-T	49	432424(2)|430914(12)|430970(1)|431758(3)	1	ND	LINF_110016700(hypothetical_protein)|LINF_110016800(hypothetical_protein)	PolyA_annotated_by_Isoseq|Bicistronic
LinJ.11	transcript	440429	444471	+	LINF_110017000-T	197	440424(1)|440454(1)|443741(6)|443868(1)|440436(13)|440339(1)|440445(1)	2	ND	LINF_110017000(palmitoyl_acyltransferase_7_-_putative)	PolyA_annotated_by_Isoseq
LinJ.11	transcript	445039	448280	+	LINF_110017100-T	50	447579(2)|445111(1)|445068(1)|447466(2)	1	ND	LINF_110017100(palmitoyl_acyltransferase_7_-_putative)	PolyA_annotated_by_Isoseq_Alt_PolyA_Isoseq:448277(1)
LinJ.11	transcript	448629	452924	+	LINF_110017200-T	326	452385(103)|452120(2)|451932(2)|452278(2)|452280(68)|452288(16)|448664(1)|448826(1)|448650(1)	1	ND	LINF_110017200(sterol_14-alpha-demethylase_-_putative)	PolyA_annotated_by_Isoseq
LinJ.11	transcript	453280	453957	+	LINF_110017300-T	4085	453255(1)|453281(1)|453238(1)|453242(1)|452782(4)|453337(1)|453342(1)	4	ND	LINF_110017300(60S_ribosomal_protein_L28_-_putative)	PolyA_annotated_by_Isoseq
LinJ.11	transcript	454613	457019	+	LINF_110017400-T	37	454641(4)|454513(32)|454532(17)|454556(6)	ND	ND	LINF_110017400(hypothetical_protein_-_conserved)	-
LinJ.11	transcript	457020	457697	+	LINF_110017500-T	4348	456690(12)|457019(1)|456978(1)|456947(1)|456930(2)|457059(2)|456675(2)	4	ND	LINF_110017500(60S_ribosomal_protein_L28_-_putative)	PolyA_annotated_by_Isoseq
LinJ.11	transcript	458491	463981	+	LINF_110017600-T	93	458503(1)|463808(3)|463681(2)|458559(2)|458662(3)|458613(1)	3	ND	LINF_110017600(protein_transport_protein_SEC31_-_putative)	PolyA_annotated_by_Isoseq_Alt_PolyA_Isoseq:463992(1)
LinJ.11	transcript	464747	468200	+	LINF_110017700-T	207	464542(3)|464706(21)|464730(19)|464774(4)|464869(2)|464803(1)|467984(3)|464587(7)|464597(187)|464662(2)	6	ND	LINF_110017700(eukaryotic_release_factor_3_-_putative)	PolyA_annotated_by_Isoseq_Alt_PolyA_Isoseq:468198(1)
LinJ.11	transcript	468648	470629	+	LINF_110017800-T	181	468669(2)|468657(1)	1	ND	LINF_110017800(60Kd_inner_membrane_protein_-_putative)	PolyA_annotated_by_Isoseq
LinJ.11	transcript	470924	472800	+	LINF_110017850-T	112	470968(26)|470973(3)|470949(10)	ND	ND	unknown	-
LinJ.11	transcript	472801	473711	+	LINF_110017900-T	1936	472701(303)|472755(13)|472764(2)|472794(11)|472839(2)|472777(1)|472754(1)|472803(1)|472793(1)|472658(2)|472672(3)|472684(3)	8	ND	LINF_110017900(40S_ribosomal_protein_S15A_-_putative)	PolyA_annotated_by_Isoseq
LinJ.11	transcript	474384	478128	+	LINF_110018000-T	160	475726(2)|475539(1)|474183(3)|474449(11)|475440(2)	ND	ND	LINF_110018000(Organic_solute_transporter_Ostalpha_-_putative)	-
LinJ.11	transcript	478129	481321	+	LINF_110018100-T	759	478049(1)|478130(1)|478053(1)|480773(102)|480786(2)|480807(54)|480411(8)|477955(2)|478509(6)|478052(1)	1	ND	LINF_110018100(SKP1-like_protein)	PolyA_annotated_by_Isoseq_Alt_PolyA_Isoseq:481236(1)|481291(1)|481292(1)|481307(1)|481307(1)|481311(1)|481311(1)|481316(1)|481319(1)
LinJ.11	transcript	481954	492061	+	LINF_110018150-T	70	483784(4)|482631(15)|481963(1)|489162(5)|486772(3)	1	ND	LINF_110018150(ATP-binding_cassette_protein_subfamily_A,_member_2,_putative)	PolyA_annotated_by_Isoseq
LinJ.11	transcript	492581	495419	+	LINF_110018200-T	110	492607(1)|492487(1)	1	495420(2)	LINF_110018200(ATP-binding_cassette_subfamily_A_-_member_1_-_putative)	PolyA_annotated_by_Isoseq
LinJ.11	transcript	495859	503460	+	LINF_110018300-T	21	495802(1)|495782(14)|495842(4)|495863(3)	ND	ND	LINF_110018300(ATP-binding_cassette_subfamily_A_member|ABCA3)	-
LinJ.11	transcript	503461	503997	+	LINF_110018325-T	88	503474(6)|503495(34)	2	ND	unknown	PolyA_annotated_by_Isoseq_Alt_PolyA_Isoseq:503992(1)|504000(1)|503992(2)
LinJ.11	transcript	504639	514742	+	LINF_110018350-T	49	507152(1)|511852(2)|511961(1)|505316(13)|507062(3)|507329(3)	1	ND	LINF_110018350(ATP-binding_cassette_protein_subfamily_A,_member_4,_putative)	PolyA_annotated_by_Isoseq
LinJ.11	transcript	515275	517141	+	LINF_110018400-T	126	515301(4)|515312(1)	1	ND	LINF_110018400(ABC_transporter-like_protein)	PolyA_annotated_by_Isoseq
LinJ.11	transcript	517558	529150	+	LINF_110018500-T	66	524741(4)|525402(7)|525475(2)|525360(1)|527283(53)|527301(2)|527289(4)|527293(1)|527386(1)|527494(1)|517392(2)|517708(1)|524235(2)	ND	ND	LINF_110018500(ATP-binding_cassette_subfamily_A_-_member_1_-_putative)	-
LinJ.11	transcript	529151	530543	+	LINF_110018600-T	254	529370(2)|529234(6)|529244(35)|529257(3)|529317(2)|529379(3)|529250(7)|529134(2)|529157(20)	1	ND	LINF_110018600(tatD_related_deoxyribonuclease_-_putative)	PolyA_annotated_by_Isoseq
LinJ.11	transcript	531057	540123	+	LINF_110018700-T	41	539366(2)|539402(1)|539987(9)|540000(3)|531034(14)|531069(1)|539393(3)	1	ND	LINF_110018700(ATP-binding_cassette_subfamily_A_-_member_1_-_putative)	PolyA_annotated_by_Isoseq_Alt_PolyA_Isoseq:540122(1)
LinJ.11	transcript	540501	541976	+	LINF_110018800-T	136	540024(1)|540577(1)|540420(2)|540540(2)|540543(5)	ND	ND	LINF_110018800(hypothetical_protein_-_conserved)	-
LinJ.11	transcript	541977	543626	+	LINF_110018900-T	74	541904(1)|541827(22)|541980(7)|541983(3)	1	ND	LINF_110018900(hypothetical_protein_-_conserved)	PolyA_annotated_by_Isoseq
LinJ.11	transcript	544073	546095	+	LINF_110019000-T	66	543989(46)|544011(3)|544096(1)	1	ND	LINF_110019000(hypothetical_protein_-_conserved)	PolyA_annotated_by_Isoseq
LinJ.11	transcript	546444	552771	+	LINF_110019100-T	55	546743(1)|552490(5)|552558(1)|552504(1)|546487(5)|546473(15)|546661(2)	1	ND	LINF_110019100(Flagellar-associated_PapD-like_-_putative)	PolyA_annotated_by_Isoseq_Alt_PolyA_Isoseq:552661(1)|552767(1)|552769(1)
LinJ.11	transcript	553068	555574	+	LINF_110019200-T	31	553119(4)|553177(13)	ND	ND	LINF_110019200(Nodulin-like_-_putative)	-
LinJ.11	transcript	556742	558180	+	LINF_110019300-T	205	556755(2)|556973(45)|556707(2)|557143(2)|556716(6)|556731(5)|555781(1)|555617(6)|555632(9)|555638(1)|555575(37)	1	ND	LINF_110019300(hypothetical_protein_-_conserved)	PolyA_annotated_by_Isoseq_Alt_PolyA_Isoseq:558162(1)_Strong_Alt_SL_at_5'_added_by_Isoseq
LinJ.11	transcript	558489	560220	+	LINF_110019400-T	122	558864(2)|558813(4)|558571(1)	1	ND	LINF_110019400(mitoribosomal_protein_uL4m)	PolyA_annotated_by_Isoseq_Alt_PolyA_Isoseq:560219(1)
LinJ.11	transcript	560691	562023	+	LINF_110019450-T	72	560817(1)|560685(2)|560707(2)|560714(4)	ND	ND	unknown	-
LinJ.11	transcript	562024	564119	+	LINF_110019500-T	80	562021(6)|562058(7)|562007(1)	2	ND	LINF_110019500(tRNA_pseudouridine_synthase_D_(TruD)_-_putative)	PolyA_annotated_by_Isoseq
LinJ.11	transcript	564469	565043	+	LINF_110019600-T	95	564501(2)|564445(42)	ND	ND	LINF_110019600(hypothetical_protein)	-
LinJ.11	transcript	565044	566392	+	LINF_110019700-T	61	565058(11)|565136(1)|568596(10)|568572(4)|568580(1)|568548(1)|568540(2)|568564(2)|568556(2)	ND	ND	LINF_110019700(SH3_domain/Variant_SH3_domain_containing_protein_-_putative)	-
LinJ.11	transcript	566474	568604	-	LINF_110019725-T	12	565136(1)	ND	ND	unknown	-
LinJ.12	transcript	1775	2520	+	LINF_120004900-T	56	1839(2)	1	ND	unknown	PolyA_annotated_by_Isoseq
LinJ.12	transcript	2742	3783	+	LINF_120005000-T	172	2834(1)|2777(1)|2762(30)|2769(8)|2789(3)	1	ND	LINF_120005000(translation_initiation_factor_EIF-2b_alpha_subunit_-_putative)	-
LinJ.12	transcript	4017	5032	+	LINF_120005100-T	99	4023(29)|4041(10)|4046(2)	ND	ND	LINF_120005100(PITH_domain-containing_protein)	-
LinJ.12	transcript	5033	6146	+	LINF_120005200-T	337	5044(66)|5109(5)|5138(1)	1	ND	LINF_120005200(proteasome_beta-1_subunit_-_putative)	PolyA_annotated_by_Isoseq_Alt_PolyA_Isoseq:6145(1)
LinJ.12	transcript	6480	8127	+	LINF_120005300-T	88	6499(1)|6429(2)|6486(7)|6491(5)	2	ND	LINF_120005300(mitoribosomal_protein_mS29)	PolyA_annotated_by_Isoseq
LinJ.12	transcript	8479	9246	+	LINF_120005400-T	109	8531(1)|8592(1)|8437(5)|8489(3)|8495(3)	ND	ND	LINF_120005400(hypothetical_protein_-_conserved)	-
LinJ.12	transcript	9247	10949	+	LINF_120005500-T	82	9265(5)|9200(2)	1	ND	LINF_120005500(hypothetical_protein_-_conserved)	PolyA_annotated_by_Isoseq
LinJ.12	transcript	11236	12820	+	LINF_120005600-T	254	11178(18)|11340(1)|11328(4)|11345(2)|11164(6)	ND	ND	LINF_120005600(ribonuclease_mar1)	-
LinJ.12	transcript	12821	14809	+	LINF_120005700-T	81	12856(1)|12943(1)|12828(22)|12716(3)|12925(1)	1	ND	LINF_120005700(hypothetical_protein_-_conserved)	PolyA_annotated_by_Isoseq
LinJ.12	transcript	15074	16002	+	LINF_120005800-T	9	ND	ND	ND	LINF_120005800(hypothetical_protein_-_conserved)	-
LinJ.12	transcript	16003	17218	+	LINF_120005900-T	172	16066(1)|16037(1)|16023(20)|16063(2)|16112(2)	ND	ND	LINF_120005900(kinetoplastid_kinetochore_protein_6_-_putative)	-
LinJ.12	transcript	17219	20408	+	LINF_120006000-T	82	17111(2)|17228(2)|17266(1)|19408(3)|19367(1)|19365(29)	2	ND	LINF_120006000(PAMC2)	PolyA_annotated_by_Isoseq_Alt_PolyA_Isoseq:20407(1)|20432(1)_Alternative_strong_SAS
LinJ.12	transcript	20778	23088	+	LINF_120006100-T	106	20747(5)|20810(16)|22610(2)	1	ND	LINF_120006100(Plus-3_domain/Zinc_finger_-_C3HC4_type_(RING_finger)_containing_protein_-_putative)	PolyA_annotated_by_Isoseq_Alt_PolyA_Isoseq:22780(1)
LinJ.12	transcript	23159	26864	+	LINF_120006200-T	32	23172(1)|23053(3)|23383(8)|23469(6)	1	ND	LINF_120006200(hypothetical_protein_-_conserved)	PolyA_annotated_by_Isoseq_Alt_PolyA_Isoseq:26861(1)
LinJ.12	transcript	27192	32150	+	LINF_120006300-T	87	27216(15)|27281(1)	2	ND	LINF_120006300(hypothetical_protein_-_conserved)	PolyA_annotated_by_Isoseq_Alt_PolyA_Isoseq:32142(1)|32149(1)|32150(1)|32148(2)
LinJ.12	transcript	32410	33363	+	LINF_120006350-T	75	32397(5)|32402(6)|32426(14)|32471(1)|32389(2)|32393(4)|32395(22)	1	ND	unknown	PolyA_annotated_by_Isoseq
LinJ.12	transcript	33760	39160	+	LINF_120006400-T	178	34400(3)|34405(2)|34413(1)|35701(2)|38271(58)|38180(7)|38279(3)|38361(1)|38255(1)|33789(4)|33826(1)|33811(1)	1	ND	LINF_120006400(Cell_division_protein_kinase_-_putative)	PolyA_annotated_by_Isoseq_Alt_PolyA_Isoseq:39151(1)
LinJ.12	transcript	39831	41937	+	LINF_120006500-T	97	39849(2)|39609(7)|39787(2)|39795(4)	ND	ND	LINF_120006500(hypothetical_protein_-_conserved)	-
LinJ.12	transcript	41938	47585	+	LINF_120006600-T	46	41974(1)|41935(5)|41941(29)|41988(1)	1	ND	LINF_120006600(leucine-rich_repeat_protein_-_putative)	PolyA_annotated_by_Isoseq_Alt_PolyA_Isoseq:47486(1)|47486(1)|47519(1)|47519(1)|47576(1)|47577(1)|47578(1)|47578(1)
LinJ.12	transcript	48004	51759	+	LINF_120006700-T	47	47957(1)|50608(6)|48051(2)|48087(31)|48108(9)	1	ND	LINF_120006700(dolichyl-P-Man	PolyA_annotated_by_Isoseq
LinJ.12	transcript	52088	53958	+	LINF_120006800-T	53	52194(1)|52094(17)|52105(9)|52113(8)	ND	ND	LINF_120006800(hypothetical_protein_-_conserved)	-
LinJ.12	transcript	53959	57370	+	LINF_120006900-T	47	54015(6)|54007(1)|54019(1)	1	ND	LINF_120006900(hypothetical_protein_-_conserved)	PolyA_annotated_by_Isoseq_Alt_PolyA_Isoseq:57094(1)|57368(1)|57370(1)
LinJ.12	transcript	57672	63572	+	LINF_120007000-T	52	57674(1)|57659(1)|63274(1)|63276(43)	2	ND	LINF_120007000(ubiquitin_hydrolase_-_putative)	PolyA_annotated_by_Isoseq_Alt_PolyA_Isoseq:63567(2)|62961(2)_Alternative_strong_SAS_and_PAS
LinJ.12	transcript	64023	69606	+	LINF_120007100-T	70	64595(1)|64034(1)|64090(1)|64578(13)	1	ND	LINF_120007100(hypothetical_protein_-_conserved)	PolyA_annotated_by_Isoseq_Alt_PolyA_Isoseq:69485(1)|69485(1)|69486(1)|69486(1)|69595(1)|69595(1)|69601(1)
LinJ.12	transcript	70113	71985	+	LINF_120007200-T	189	70133(2)|70222(1)	1	ND	LINF_120007200(proteasome_regulatory_ATPase_subunit_3)	PolyA_annotated_by_Isoseq_Alt_PolyA_Isoseq:71878(1)
LinJ.12	transcript	72388	74091	+	LINF_120007300-T	186	72319(2)|72399(2)|72480(1)	1	ND	LINF_120007300(glyoxalase_II_-_putative)	PolyA_annotated_by_Isoseq_Alt_PolyA_Isoseq:74072(1)
LinJ.12	transcript	74262	79358	+	LINF_120007400-T	79	74296(7)|74299(1)	3	79358(1)	LINF_120007400(hypothetical_protein_-_conserved)	PolyA_annotated_by_Isoseq_Alt_PolyA_Isoseq:79357(1)|79346(1)
LinJ.12	transcript	79543	81987	+	LINF_120007500-T	134	79590(3)	1	ND	LINF_120007500(hypothetical_protein_-_conserved)	PolyA_annotated_by_Isoseq_Alt_PolyA_Isoseq:81986(1)
LinJ.12	transcript	82315	84087	+	LINF_120007550-T	41	82809(1)|82800(1)|82323(2)|82844(4)|82860(2)	ND	ND	unknown	-
LinJ.12	transcript	84088	87507	+	LINF_120007600-T	321	84046(3)|84148(28)|84206(7)	1	ND	LINF_120007600(cysteinyl-tRNA_synthetase_-_putative)	PolyA_annotated_by_Isoseq_Alt_PolyA_Isoseq:87489(1)|87489(1)|87498(1)|87500(1)|87502(1)|87502(1)|87502(1)
LinJ.12	transcript	87882	89695	+	LINF_120007650-T	47	87843(5)|87888(8)|87954(5)	1	ND	unknown	PolyA_annotated_by_Isoseq
LinJ.12	transcript	89988	98992	+	LINF_120007700-T	24	90029(5)|89955(16)	3	99178(1)	LINF_120007700(Helicase_conserved_C-terminal_domain/Helicase_associated_domain_(HA2)_-_putative)	PolyA_annotated_by_Isoseq_Alt_PolyA_Isoseq:99005(2)|98996(1)|98994(1)|98990(1)|98979(1)
LinJ.12	transcript	99372	101648	+	LINF_120007800-T	32	99354(1)|99360(2)|99345(1)|99391(1)	1	ND	LINF_120007800(hypothetical_protein_-_conserved)	PolyA_annotated_by_Isoseq
LinJ.12	transcript	101896	106712	+	LINF_120007900-T	131	101851(1)|101840(1)|101914(8)|102007(5)|101863(2)|105334(2)|105337(5)|105317(1)|105307(96)	1	ND	LINF_120007900(ornithine_decarboxylase_-_putative)	PolyA_annotated_by_Isoseq_Alt_PolyA_Isoseq:106627(1)|106698(1)_Alternative_strong_SAS
LinJ.12	transcript	106991	108061	+	LINF_120007960-T	136	107050(1)|107024(1)|106900(4)|107081(1)|107104(1)	1	ND	unknown	PolyA_annotated_by_Isoseq
LinJ.12	transcript	108671	114028	+	LINF_120008000-T	49	108577(1)	1	ND	LINF_120008000(hypothetical_protein_-_conserved)	PolyA_annotated_by_Isoseq_Alt_PolyA_Isoseq:113914(1)|113920(1)|113921(1)|113923(1)|113933(1)|113935(1)|114023(1)|114023(1)
LinJ.12	transcript	114246	120043	+	LINF_120008100-T	30	114306(3)|114252(13)|114326(1)	2	ND	LINF_120008100(hypothetical_protein_-_conserved)	PolyA_annotated_by_Isoseq_Alt_PolyA_Isoseq:120013(1)|120043(1)|120043(1)|120043(1)|120044(1)|120053(1)|120055(1)|120057(1)|120068(1)|120069(1)|120089(1)
LinJ.12	transcript	120396	122929	+	LINF_120008200-T	30	120420(14)|120351(1)	1	ND	LINF_120008200(hypothetical_protein_-_conserved)	PolyA_annotated_by_Isoseq_Alt_PolyA_Isoseq:122734(1)|122735(1)|122803(1)|122897(1)
LinJ.12	transcript	123223	134489	+	LINF_120008300-T	32	133007(2)|123226(5)|123490(3)|132832(2)	3	ND	LINF_120008300(Myotubularin-related_protein_-_putative)	PolyA_annotated_by_Isoseq_Alt_PolyA_Isoseq:134040(1)|134133(1)|134168(1)|134236(1)|134236(1)|134238(1)|134240(1)|134489(1)
LinJ.12	transcript	134823	140130	+	LINF_120008400-T	84	139748(2)|134932(1)|134852(1)|139817(17)	1	ND	LINF_120008400(hypothetical_protein_-_conserved)	PolyA_annotated_by_Isoseq_Alt_PolyA_Isoseq:139352(1)|139362(1)|139364(1)|139364(1)|139365(1)
LinJ.12	transcript	140322	147785	+	LINF_120008500-T	33	139853(1)|139835(9)|139976(22)|140011(3)	2	ND	LINF_120008500(hypothetical_protein_-_conserved)	PolyA_annotated_by_Isoseq_Alt_PolyA_Isoseq:147794(1)
LinJ.12	transcript	148175	152320	+	LINF_120008600-T	107	148877(5)|149138(2)|148922(13)|149179(4)|148128(98)|148180(2)|149123(16)	1	ND	LINF_120008600(CCR4-NOT_transcription_complex_subunit_2_-_putative)	PolyA_annotated_by_Isoseq_Alt_PolyA_Isoseq:148857(1)|152310(1)|152311(1)|152316(1)
LinJ.12	transcript	152786	155367	+	LINF_120008700-T	118	152797(14)	1	ND	LINF_120008700(Glutathione_S-transferase_-_N-terminal_domain_containing_protein_-_putative)	PolyA_annotated_by_Isoseq_Alt_PolyA_Isoseq:155361(1)|155366(1)
LinJ.12	transcript	155834	157137	+	LINF_120008800-T	93	155839(4)|155807(1)|155753(1)	1	ND	LINF_120008800(hypothetical_protein_-_conserved)	PolyA_annotated_by_Isoseq_Alt_PolyA_Isoseq:157127(1)
LinJ.12	transcript	157506	167810	+	LINF_120008900-T	113	160556(26)|161972(10)|161848(2)|162069(1)|162004(1)|157527(13)|157980(10)|157439(1)	3	ND	LINF_120008900(pumilio_protein_4|PUF4)	PolyA_annotated_by_Isoseq_Alt_PolyA_Isoseq:167802(1)|167808(1)|167810(1)|167810(1)|167811(1)|167806(2)
LinJ.12	transcript	168173	170662	+	LINF_120009000-T	127	168366(2)|168262(2)|168318(5)|168148(1)|169938(19)|169936(11)|169940(3)|169975(8)|169897(1)|168457(5)|168349(9)|168235(12)	1	ND	LINF_120009000(hypothetical_protein_-_conserved)	PolyA_annotated_by_Isoseq_Alt_PolyA_Isoseq:170661(1)
LinJ.12	transcript	171008	173116	+	LINF_120009100-T	1149	170999(2)|171083(10)|170875(5)|279861(2)|279840(1)	2	173703(1)	LINF_120009100(3'-nucleotidase/nuclease_-_putative)	PolyA_annotated_by_Isoseq_Alt_PolyA_Isoseq:173703(1)|173651(1)
LinJ.12	transcript	174633	176267	-	LINF_120009200-T	77	176230(1)|176234(1)|176278(3)|176297(6)|176246(4)	1	ND	LINF_120009200(hypothetical_protein_-_conserved)	PolyA_annotated_by_Isoseq
LinJ.12	transcript	176642	178324	-	LINF_120009300-T	258	178299(1)|178284(11)	1	176642(2)	LINF_120009300(Eukaryotic_protein_of_unknown_function_(DUF866)_-_putative)	PolyA_annotated_by_Isoseq_Alt_PolyA_Isoseq:176727(1)
LinJ.12	transcript	178325	180524	-	LINF_120009400-T	147	178425(16)|178370(1)|180505(17)|180511(28)|180456(7)	ND	ND	LINF_120009400(hypothetical_protein_-_conserved)	-
LinJ.12	transcript	180525	183245	-	LINF_120009500-T	27	183242(6)	ND	ND	LINF_120009500(hypothetical_protein_-_conserved)	-
LinJ.12	transcript	183246	186065	-	LINF_120009600-T	60	186059(3)|186020(1)	ND	ND	LINF_120009600(hypothetical_protein_-_conserved)	-
LinJ.12	transcript	186479	191558	-	LINF_120009700-T	137	191309(1)|186658(2)|191362(5)|191251(3)|191511(3)	2	ND	LINF_120009700(hypothetical_protein_-_conserved)	PolyA_annotated_by_Isoseq_Alt_PolyA_Isoseq:186479(1)|186481(1)|186490(1)|186490(1)|186493(1)
LinJ.12	transcript	191957	205582	-	LINF_120009800-T	26	191611(4)|191636(1)|203548(1)|199700(2)|196633(4)|196627(1)|193553(3)|193544(2)|192780(3)|205577(4)|203500(4)	2	ND	LINF_120009800(hypothetical_protein_-_conserved)	PolyA_annotated_by_Isoseq
LinJ.12	transcript	205986	216063	-	LINF_120009900-T	44	205636(3)|210508(16)|210459(1)|210373(1)|208698(2)|207609(18)|207074(2)|207138(1)|216088(1)|212125(2)|212102(1)	3	ND	LINF_120009900(hypothetical_protein_-_conserved)	PolyA_annotated_by_Isoseq
LinJ.12	transcript	216542	228889	-	LINF_120010000-T	29	218349(21)|218338(3)|218203(1)|228659(4)|228138(6)|221480(3)	1	ND	LINF_120010000(hypothetical_protein_-_conserved)	PolyA_annotated_by_Isoseq
LinJ.12	transcript	229328	233569	-	LINF_120010050-T	60	231723(4)|231804(1)|231715(1)|231779(1)|233540(3)|233538(1)|231840(7)	1	ND	unknown	PolyA_annotated_by_Isoseq_Alt_PolyA_Isoseq:229341(1)
LinJ.12	transcript	234053	252848	-	LINF_120010100-T	20	236518(5)|234661(2)|234656(1)|252843(10)|252077(3)|244466(3)	4	ND	LINF_120010100(hypothetical_protein_-_conserved)	PolyA_annotated_by_Isoseq_Alt_PolyA_Isoseq:233987(1)|233999(1)|234011(1)|234013(1)|234025(1)|234026(1)|234028(1)|234048(3)|234052(1)|234055(2)|234089(1)|244181(1)|244181(1)|244181(1)|245566(1)|245566(1)|245566(1)|245566(1)|245566(1)|246305(1)|245566(2)
LinJ.12	transcript	253497	267934	-	LINF_120010200-T	23	264878(4)|264896(2)|262672(6)|267931(3)|266640(10)|266573(1)	1	ND	LINF_120010200(hypothetical_protein_-_conserved)	PolyA_annotated_by_Isoseq
LinJ.12	transcript	268240	269425	-	LINF_120010250-T	273	269322(5)|269372(52)|269345(2)	1	ND	unknown	PolyA_annotated_by_Isoseq_Alt_PolyA_Isoseq:268242(1)
LinJ.12	transcript	269426	275648	-	LINF_120010300-T	77	273952(5)|273945(2)|270404(9)|275591(3)|275271(7)|275594(1)	ND	ND	LINF_120010300(hypothetical_protein)	-
LinJ.12	transcript	275899	279882	-	LINF_120010400-T	58	279861(2)|279840(1)	2	ND	LINF_120010400(WW_domain_containing_protein_-_putative)	PolyA_annotated_by_Isoseq_Alt_PolyA_Isoseq:275891(1)|275899(1)|275899(1)|275917(1)
LinJ.12	transcript	280128	284643	-	LINF_120010425-T	ND	ND	2	ND	unknown	PolyA_annotated_by_Isoseq_Alt_PolyA_Isoseq:280122(1)
LinJ.12	transcript	289431	289804	+	LINF_120010475-T	85	ND	1	ND	unknown	PolyA_annotated_by_Isoseq_Alt_PolyA_Isoseq:289246(1)_UTR5'_can_be_larger_according_to_Isoseq_isoforms
LinJ.12	transcript	290003	290863	+	LINF_120010500-T	183	290017(20)	ND	ND	LINF_120010500(vacuolar_ATP_synthase_subunit_-_putative)	-
LinJ.12	transcript	290864	293407	+	LINF_120010600-T	265	290902(1)|290865(1)|290833(1)|290832(149)|290873(54)|290879(16)	2	ND	LINF_120010600(glucose-6-phosphate_isomerase)	PolyA_annotated_by_Isoseq_Alt_PolyA_Isoseq:293389(1)|293395(1)|293400(1)|293402(1)|293402(1)|293403(1)|293407(1)
LinJ.12	transcript	293695	294589	+	LINF_120010700-T	46	293753(2)|293742(2)|293711(44)|293725(2)|293677(1)|293700(5)|293575(5)|293707(13)	3	ND	LINF_120010700(hypothetical_protein_-_conserved)	PolyA_annotated_by_Isoseq_Alt_PolyA_Isoseq:294574(1)|294586(1)|294589(1)
LinJ.12	transcript	294875	296588	+	LINF_120010750-T	68	294946(9)|295006(7)|295035(1)	ND	ND	unknown	-
LinJ.12	transcript	296869	300795	+	LINF_120010800-T	49	296938(10)|297109(1)	ND	ND	LINF_120010800(hypothetical_protein_-_conserved)	-
LinJ.12	transcript	300796	302103	+	LINF_120010830-T	262	300801(91)|300904(6)|300827(4)|300862(4)	1	ND	unknown	-
LinJ.12	transcript	302354	302936	+	LINF_120010860-T	4	ND	ND	ND	unknown	-
LinJ.12	transcript	302937	307811	+	LINF_120010900-T	37	302563(22)|307579(14)	2	ND	LINF_120010900(hypothetical_protein_-_conserved)	PolyA_annotated_by_Isoseq_Alt_PolyA_Isoseq:307810(1)|307810(1)|307811(1)|307811(1)|307811(1)|307828(1)|307831(1)|308063(1)
LinJ.12	transcript	308229	315461	+	LINF_120011000-T	23	308259(8)	ND	ND	LINF_120011000(Fusaric_acid_resistance_protein-like_-_putative)	-
LinJ.12	transcript	315523	316846	+	LINF_120011030-T	ND	ND	ND	ND	unknown	-
LinJ.12	transcript	316847	318176	+	LINF_120011060-T	86	317125(18)|317135(1)|316867(1)	1	ND	unknown	PolyA_annotated_by_Isoseq_Alt_PolyA_Isoseq:318111(1)
LinJ.12	transcript	318700	327003	+	LINF_120011100-T	38	319594(2)|319921(2)	1	ND	LINF_120011100(Fusaric_acid_resistance_protein-like_-_putative)	PolyA_annotated_by_Isoseq
LinJ.12	transcript	327446	329812	+	LINF_120011200-T	142	327496(60)|327729(7)|327548(1)|327459(9)|327524(22)|327527(3)	1	ND	LINF_120011200(hypothetical_protein_-_conserved)	PolyA_annotated_by_Isoseq
LinJ.12	transcript	330430	334083	+	LINF_120011300-T	14	330421(5)|330439(1)	1	ND	LINF_120011300(Tetratricopeptide_repeat/TPR_repeat_-_putative)	PolyA_annotated_by_Isoseq_Alt_PolyA_Isoseq:334073(1)
LinJ.12	transcript	334461	340129	+	LINF_120011400-T	52	334482(1)|334470(1)|334407(1)|339485(10)|334373(2)|334464(6)|334376(1)	3	ND	LINF_120011400(hypothetical_protein_-_conserved)	PolyA_annotated_by_Isoseq_Alt_PolyA_Isoseq:339252(1)|339751(1)|339757(1)|340129(1)
LinJ.12	transcript	340284	342545	+	LINF_120011500-T	203	340249(1)|340338(1)|340365(1)|340399(1)|340211(2)|340295(60)|340316(12)	1	342545(1)|342559(1)	LINF_120011500(alanine_aminotransferase)	PolyA_annotated_by_Isoseq
LinJ.12	transcript	342944	347991	+	LINF_120011600-T	93	346810(4)|346833(3)|347079(1)|343073(5)|342947(24)|343101(1)	1	ND	LINF_120011600(primase_2_-_putative)	PolyA_annotated_by_Isoseq_Alt_PolyA_Isoseq:347978(1)|347982(1)|347985(1)|347985(1)|347985(1)|347985(1)
LinJ.12	transcript	348624	351536	+	LINF_120011700-T	106	348643(1)|348371(18)|348379(6)|348553(4)	2	ND	LINF_120011700(hypothetical_protein_-_conserved)	PolyA_annotated_by_Isoseq_Alt_PolyA_Isoseq:351477(1)|351478(1)
LinJ.12	transcript	352023	356935	+	LINF_120011800-T	53	351954(1)|352430(29)|352466(4)|352382(5)	3	ND	LINF_120011800(serine/threonine_phosphatase__|_PP2A_domain)	PolyA_annotated_by_Isoseq_Alt_PolyA_Isoseq:356941(1)|356942(1)
LinJ.12	transcript	357449	360153	+	LINF_120011850-T	50	ND	ND	ND	unknown	-
LinJ.12	transcript	360154	362884	+	LINF_120011900-T	625	360160(1)|360322(1)|360161(1)|360247(1)|359959(9)|360157(109)|360073(1)	1	362891(1)	LINF_120011900(cytochrome_oxidase_subunit_IV_-_putative)	PolyA_annotated_by_Isoseq_Alt_PolyA_Isoseq:362882(1)|362881(1)
LinJ.12	transcript	363336	365506	+	LINF_120012000-T	103	363419(4)|363409(1)|363416(1)|363362(1)|365316(3)|363162(7)|363391(30)|362887(6)	1	ND	LINF_120012000(Protein_of_unknown_function_(DUF1448)_-_putative)	PolyA_annotated_by_Isoseq_Alt_PolyA_Isoseq:365416(1)|365504(1)
LinJ.12	transcript	365861	367386	+	LINF_120012100-T	158	365419(5)|365808(13)|365865(2)|365892(38)	ND	ND	LINF_120012100(hypothetical_protein_-_conserved)	-
LinJ.12	transcript	367387	370742	+	LINF_120012200-T	82	367468(3)|367325(1)|367360(1)	1	ND	LINF_120012200(Leucine_Rich_repeat_-_putative)	PolyA_annotated_by_Isoseq_Alt_PolyA_Isoseq:370698(1)|370736(1)|370739(1)
LinJ.12	transcript	371452	372225	+	LINF_120012300-T	88	371414(1)|371344(13)|371465(24)|371601(1)	ND	ND	LINF_120012300(Protein_of_unknown_function_(DUF962)_-_putative)	-
LinJ.12	transcript	372226	374050	+	LINF_120012350-T	65	372228(9)|372498(64)|372230(1)	ND	ND	LINF_120012350(Protein_of_unknown_function_(DUF962),_putative)	-
LinJ.12	transcript	374051	377775	+	LINF_120012400-T	40	374149(2)|373934(2)|373978(9)|374060(20)	1	ND	LINF_120012400(hypothetical_protein_-_conserved)	PolyA_annotated_by_Isoseq_Alt_PolyA_Isoseq:377774(1)|377774(1)
LinJ.12	transcript	378109	381994	+	LINF_120012500-T	47	378180(2)|381637(2)|381213(11)	1	ND	LINF_120012500(hypothetical_protein_-_conserved)	PolyA_annotated_by_Isoseq_Alt_PolyA_Isoseq:381314(1)|381977(1)|381977(1)|381989(1)|381989(1)|381991(1)|381993(1)|381994(1)_Alternative_strong_SAS
LinJ.12	transcript	382304	385576	+	LINF_120012600-T	22	382313(5)|382231(8)|382363(1)	ND	ND	LINF_120012600(hypothetical_protein_-_conserved)	-
LinJ.12	transcript	385577	389275	+	LINF_120012700-T	58	385555(17)|385557(31)	1	ND	LINF_120012700(hypothetical_protein_-_conserved)	PolyA_annotated_by_Isoseq_Alt_PolyA_Isoseq:389271(1)|389274(1)|389275(1)
LinJ.12	transcript	389565	393477	+	LINF_120012800-T	35	ND|392843(1)|392696(10)	2	ND	LINF_120012800(hypothetical_protein_-_conserved)	PolyA_annotated_by_Isoseq_Alt_PolyA_Isoseq:393462(1)|393474(1)|393479(1)|393479(1)_Alternative_strong_SAS
LinJ.12	transcript	393788	397393	+	LINF_120012900-T	21	393792(1)|393797(8)|393484(2)|393715(3)	ND	ND	LINF_120012900(hypothetical_protein_-_conserved)	-
LinJ.12	transcript	397394	401240	+	LINF_120013000-T	20	397372(8)|397374(8)	1	ND	LINF_120013000(hypothetical_protein_-_conserved)	PolyA_annotated_by_Isoseq_Alt_PolyA_Isoseq:400067(1)
LinJ.12	transcript	401779	406034	+	LINF_120013100-T	24	401771(1)|403205(4)|405251(14)	3	ND	LINF_120013100(promastigote_surface_antigen_38S)	PolyA_annotated_by_Isoseq_Alt_PolyA_Isoseq:406017(1)|406029(1)|406034(1)|406034(1)|406029(2)|406029(2)_Alternative_strong_SAS
LinJ.12	transcript	406344	409449	+	LINF_120013300-T	17	406403(1)|406227(2)|406271(7)|406353(5)	ND	ND	LINF_120013300(hypothetical_protein_-_conserved)	-
LinJ.12	transcript	409450	412931	+	LINF_120013400-T	27	409428(10)|409547(1)	1	ND	LINF_120013400(hypothetical_protein_-_conserved)	PolyA_annotated_by_Isoseq
LinJ.12	transcript	413336	417374	+	LINF_120013500-T	63	413328(1)|416773(8)	1	ND	LINF_120013500(surface_antigen_protein_2_-_putative)	PolyA_annotated_by_Isoseq_Alt_PolyA_Isoseq:417363(1)_Alternative_strong_SAS
LinJ.12	transcript	417691	421308	+	LINF_120013560-T	7	417700(5)|417386(3)|417574(3)|417618(6)	ND	ND	unknown	-
LinJ.12	transcript	421309	424873	+	LINF_120013600-T	96	421287(24)|421289(57)|421434(1)	2	ND	LINF_120013600(hypothetical_protein_-_conserved)	PolyA_annotated_by_Isoseq_Alt_PolyA_Isoseq:424870(1)|424871(1)|424873(1)|424873(1)|424926(1)|424939(1)|424941(1)
LinJ.12	transcript	425243	429221	+	LINF_120013700-T	58	428556(2)|428231(1)|425235(1)|425295(1)|428121(23)	ND	ND	LINF_120013700(surface_antigen_protein_2_-_putative)	-
LinJ.12	transcript	429222	431627	+	LINF_120013800-T	36	429149(4)|429231(17)|428918(2)	ND	ND	LINF_120013800(hypothetical_protein_-_conserved)	-
LinJ.12	transcript	431647	435887	+	LINF_120013900-T	ND	ND	1	ND	LINF_120013900(hypothetical_protein_-_conserved)	|PolyA_annotated_by_Isoseq
LinJ.12	transcript	436268	440170	+	LINF_120014000-T	111	436320(4)|439559(19)|439864(2)	1	ND	LINF_120014000(surface_antigen_protein_2_-_putative)	PolyA_annotated_by_Isoseq_Alt_PolyA_Isoseq:440158(1)|440170(1)
LinJ.12	transcript	440484	443559	+	LINF_120014100-200-T	36	440582(1)|440367(4)|440411(12)|440493(10)	ND	ND	LINF_120014100(hypothetical_protein_-_conserved)|LINF_120014200(hypothetical_protein_-_conserved)	Bicistronic
LinJ.12	transcript	443560	446942	+	LINF_120014300-T	16	443538(6)	2	ND	LINF_120014300(hypothetical_protein_-_conserved)	PolyA_annotated_by_Isoseq_Alt_PolyA_Isoseq:446874(1)|446925(1)|446942(1)|446942(1)|446946(1)
LinJ.12	transcript	447319	450059	+	LINF_120014400-T	173	447430(1)|447371(1)|447390(1)|447298(1)|449279(10)|447311(7)|447379(2)|447289(1)	1	ND	LINF_120014400(hypothetical_protein_-_conserved)	PolyA_annotated_by_Isoseq_Alt_PolyA_Isoseq:450043(1)|450045(1)|450052(1)|450052(1)
LinJ.12	transcript	450370	452072	+	LINF_120014500-600-T	58	450297(12)|450379(37)|450414(2)|450374(2)|450253(2)	ND	ND	LINF_120014500(hypothetical_protein_-_conserved)|LINF_120014600(hypothetical_protein_-_conserved)	PolyA_annotated_by_Isoseq_Alt_PolyA_Isoseq:451627(1)|451639(1)|Bicistronic
LinJ.12	transcript	452073	455019	+	LINF_120014700-T	247	452144(1)|454239(17)|452125(2)|452065(3)|452133(1)	3	ND	LINF_120014700(surface_antigen_protein_2_-_putative)	PolyA_annotated_by_Isoseq_Alt_PolyA_Isoseq:455000(1)|455002(1)|455002(1)|455012(1)|455016(1)|455020(1)
LinJ.12	transcript	455329	456890	+	LINF_120014800-T	28	455212(2)|455256(10)|455338(23)	ND	ND	LINF_120014800(hypothetical_protein_-_conserved)	-
LinJ.12	transcript	456930	461350	+	LINF_120014900-T	ND	ND	2	ND	LINF_120014900(hypothetical_protein_-_conserved)	PolyA_annotated_by_Isoseq_Alt_PolyA_Isoseq:457383(1)|461275(1)|461277(1)|461284(1)|461285(1)|461285(1)|461286(1)|461288(1)|461335(1)|461335(1)|461336(1)|461342(1)|461350(1)|461352(1)|461352(1)|461352(1)|461352(1)|461353(1)|461354(1)|461354(1)
LinJ.12	transcript	461643	466202	+	LINF_120015000-T	126	461622(2)|461695(3)|465505(12)	1	ND	LINF_120015000(surface_antigen_protein_2_-_putative)	PolyA_annotated_by_Isoseq_Alt_PolyA_Isoseq:465751(1)|465881(1)|465906(1)|466197(1)
LinJ.12	transcript	466522	469621	+	LINF_120015050-T	36	466449(2)|466531(20)|466405(3)	ND	ND	unknown	-
LinJ.12	transcript	469622	475279	+	LINF_120015100-T	95	469624(4)|469809(1)	2	ND	LINF_120015100(hypothetical_protein_-_conserved)	PolyA_annotated_by_Isoseq_Alt_PolyA_Isoseq:474776(1)|475266(1)|475267(1)|475267(1)
LinJ.12	transcript	475502	478508	+	LINF_120015200-T	121	475554(17)|475559(2)|475557(1)|475646(1)|475223(23)|475506(5)|475289(2)	1	ND	LINF_120015200(DnaJ_domain-containing_protein|JDP17|J17)	PolyA_annotated_by_Isoseq_Alt_PolyA_Isoseq:478487(1)|478487(1)|478487(1)|478488(1)|478498(1)
LinJ.12	transcript	478796	485853	+	LINF_120015300-T	106	478952(1)|479734(5)|480081(2)|478846(13)|478849(14)|478852(2)|484597(2)	3	ND	LINF_120015300(Flagellum_attachment_zone_protein_2|FAZ2)	PolyA_annotated_by_Isoseq_Alt_PolyA_Isoseq:485355(1)|485850(1)|485851(1)|485851(1)|485851(1)|485852(1)|485853(1)|485855(1)|485857(1)|485857(1)|485853(2)_Alternative_strong_SAS
LinJ.12	transcript	486272	487246	+	LINF_120015360-T	3	ND	ND	ND	unknown	-
LinJ.12	transcript	490122	491666	+	LINF_120015400-T	ND	ND	ND	ND	LINF_120015400(N-acyl-L-amino_acid_amidohydrolase)	-
LinJ.12	transcript	491667	495185	+	LINF_120015500-T	159	493253(4)|493250(1)|493844(40)|493826(6)|494531(8)|491674(13)|491887(1)|491928(1)	1	ND	LINF_120015500(NADH	PolyA_annotated_by_Isoseq_Alt_PolyA_Isoseq:493563(1)|495084(1)|495173(1)|495173(1)
LinJ.12	transcript	495457	502848	+	LINF_120015600-T	64	495445(1)|496829(4)|500124(3)|500494(3)|495488(10)|495715(2)|495537(1)|501481(5)|501167(7)|501468(47)	1	ND	LINF_120015600(n-ethylmaleimide_reductase-like_protein)	PolyA_annotated_by_Isoseq_Alternative_strong_SAS
LinJ.12	transcript	503355	509170	+	LINF_120015700-T	37	503441(1)|504257(2)|504355(1)|504399(1)|503301(19)|503401(2)|503470(1)	ND	ND	LINF_120015700(hypothetical_protein_-_conserved)	-
LinJ.12	transcript	509381	514021	+	LINF_120015800-T	57	509448(13)|509453(1)	1	ND	LINF_120015800(Putative_integral_membrane_protein_conserved_region_(DUF2404)_-_putative)	PolyA_annotated_by_Isoseq
LinJ.12	transcript	514537	517571	+	LINF_120015900-T	21	ND	1	ND	LINF_120015900(Putative_integral_membrane_protein_conserved_region_(DUF2404)_-_putative)	PolyA_annotated_by_Isoseq_Alt_PolyA_Isoseq:517422(1)
LinJ.12	transcript	517963	520884	+	LINF_120016000-T	64	ND	2	ND	LINF_120016000(hypothetical_protein_-_conserved)	PolyA_annotated_by_Isoseq
LinJ.12	transcript	521257	528369	+	LINF_120016100-T	21	521212(5)|521335(1)|521324(21)|521263(10)|521329(2)	1	ND	LINF_120016100(hypothetical_protein_-_conserved)	PolyA_annotated_by_Isoseq_Alt_PolyA_Isoseq:528100(1)|528115(1)|528359(1)|528360(1)|528369(1)
LinJ.12	transcript	528652	535332	+	LINF_120016200-T	51	528805(1)|530911(4)|531542(6)|531549(1)|533915(31)|534169(1)|528746(2)|528751(1)|528660(1)	1	ND	LINF_120016200(hypothetical_protein_-_conserved)	PolyA_annotated_by_Isoseq_Alt_PolyA_Isoseq:535323(1)|535328(1)
LinJ.12	transcript	535567	539601	+	LINF_120016300-T	68	539317(4)|535646(1)|535651(1)|536506(2)	1	ND	LINF_120016300(hypothetical_protein_-_conserved)	PolyA_annotated_by_Isoseq_Alt_PolyA_Isoseq:539521(1)|539523(1)|539591(1)|539599(1)
LinJ.12	transcript	539917	545129	+	LINF_120016400-T	60	539858(16)|540051(1)	2	ND	LINF_120016400(WD_repeat_and_HMG-box_DNA-binding_protein_-_putative)	PolyA_annotated_by_Isoseq_Alt_PolyA_Isoseq:545300(1)
LinJ.12	transcript	545453	547275	+	LINF_120016450-T	70	545569(1)|545465(3)|545517(8)|545524(9)	1	547275(2)	unknown	PolyA_annotated_by_Isoseq
LinJ.12	transcript	547608	549524	+	LINF_120016500-T	75	547616(1)|548157(2)	ND	ND	LINF_120016500(SNARE_associated_Golgi_protein_-_putative)	-
LinJ.12	transcript	549525	552765	+	LINF_120016600-T	28	549541(10)|549570(6)	1	ND	LINF_120016600(hypothetical_protein_-_conserved)	PolyA_annotated_by_Isoseq_Alt_PolyA_Isoseq:552615(1)|552764(1)
LinJ.12	transcript	553047	558694	+	LINF_120016700-T	71	553698(1)|553085(3)|553583(6)|553744(1)	1	ND	LINF_120016700(puromycin-sensitive_aminopeptidase-like_protein)	PolyA_annotated_by_Isoseq_Alt_PolyA_Isoseq:558673(1)|558675(1)|558676(1)|558677(1)|558693(1)|558693(1)
LinJ.12	transcript	559309	563244	+	LINF_120016800-T	122	559396(6)|559466(1)|559293(1)	2	ND	LINF_120016800(hypothetical_protein_-_conserved)	PolyA_annotated_by_Isoseq_Alt_PolyA_Isoseq:563240(1)|563243(1)
LinJ.12	transcript	563766	565934	+	LINF_120016900-T	285	563732(1)|564551(13)|564564(2)|564466(1)|563652(2)|563798(87)|563834(3)	1	ND	LINF_120016900(arginine_N-methyltransferase-like_protein)	PolyA_annotated_by_Isoseq_Alt_PolyA_Isoseq:565922(1)|565933(1)
LinJ.12	transcript	566258	568589	+	LINF_120017000-T	40	566291(5)|566356(2)|566346(1)	1	ND	LINF_120017000(hypothetical_protein_-_conserved)	PolyA_annotated_by_Isoseq_Alt_PolyA_Isoseq:568574(1)|568588(1)
LinJ.12	transcript	568935	570375	+	LINF_120017100-T	33	568607(6)|568931(2)|568951(6)	ND	ND	LINF_120017100(hypothetical_protein_-_conserved)	-
LinJ.12	transcript	570376	573044	+	LINF_120017200-T	80	570236(21)|570481(1)|570380(21)|570385(3)|570263(3)	ND	ND	LINF_120017200(MYND_finger/SET_domain_containing_protein_-_putative)	-
LinJ.12	transcript	573045	573790	+	LINF_120017300-T	75	573085(53)|573112(16)|573140(1)	1	ND	LINF_120017300(Ribonuclease_H2_non-catalytic_subunit_(Ylr154p-like)_-_putative)	PolyA_annotated_by_Isoseq
LinJ.12	transcript	574155	577263	+	LINF_120017400-T	30	574078(4)|574083(4)|574174(5)	1	ND	LINF_120017400(FAM91_N-terminus/FAM91_C-terminus_-_putative)	PolyA_annotated_by_Isoseq_Alt_PolyA_Isoseq:577243(1)|577263(1)
LinJ.12	transcript	577632	581351	+	LINF_120017500-T	76	577667(4)|577691(1)	2	ND	LINF_120017500(Vacuolar_sorting_protein_39_domain_1/Vacuolar_sorting_protein_39_domain_2_-_putative)	PolyA_annotated_by_Isoseq_Alt_PolyA_Isoseq:581352(1)
LinJ.12	transcript	581574	586501	+	LINF_120017600-T	94	581616(2)|581626(1)|581576(1)|582086(2)|584954(5)|581708(3)|581589(2)|581608(3)	2	ND	LINF_120017600(serine_peptidase_-_Clan_SC_-_Family_S9D)	PolyA_annotated_by_Isoseq
LinJ.12	transcript	586979	587811	+	LINF_120017650-T	203	ND	1	ND	unknown	PolyA_annotated_by_Isoseq_Alt_PolyA_Isoseq:587688(1)|587807(1)
LinJ.12	transcript	588145	590294	+	LINF_120017700-T	60	588161(2)	ND	ND	LINF_120017700(hypothetical_protein_-_conserved)	-
LinJ.12	transcript	590295	591611	+	LINF_120017725-T	53	590258(1)|590313(3)|590261(17)|590233(9)	ND	ND	unknown	-
LinJ.12	transcript	591996	592819	-	LINF_120017750-T	19	592380(11)|592348(2)|592811(8)|593158(18)|592691(1)|592739(11)|592428(16)|592779(17)|592747(17)|593198(8)|592396(5)|592364(3)|593166(6)|592787(18)|592404(6)|593174(13)|593206(18)|592795(14)|592827(18)|592699(6)|592412(7)|592755(11)|592707(11)|593182(12)|592372(4)|592715(8)|592803(18)|593150(15)|593142(5)|592723(6)|592420(11)|592771(14)|592763(15)|592731(7)|593190(9)|592388(7)	ND	ND	unknown	-
LinJ.13	transcript	2	1529	-	LINF_130004900-T	5	ND	ND	ND	unknown	-
LinJ.13	transcript	1803	4024	-	LINF_130005000-T	60	4022(9)|4043(1)	2	1803(1)	LINF_130005000(hypothetical_protein_-_conserved)	PolyA_annotated_by_Isoseq
LinJ.13	transcript	4426	6752	-	LINF_130005100-T	199	6740(5)|6748(19)|4857(5)|4880(73)|4939(16)	1	ND	LINF_130005100(cis-prenyltransferase-like_protein)	PolyA_annotated_by_Isoseq_Alt_PolyA_Isoseq:4439(1)|4442(1)
LinJ.13	transcript	7091	8015	-	LINF_130005200-T	153	8001(30)|6792(1)|7911(1)|7975(2)	2	ND	LINF_130005200(hypothetical_protein_-_conserved)	PolyA_annotated_by_Isoseq
LinJ.13	transcript	8419	9893	-	LINF_130005300-T	158	8464(2)|8476(8)|9885(13)|9889(4)|9891(3)|8228(9)|8284(1)|8288(1)	1	ND	LINF_130005300(hypothetical_protein_-_conserved)	PolyA_annotated_by_Isoseq
LinJ.13	transcript	9894	11441	-	LINF_130005400-T	118	11252(1)|11261(82)|11414(39)	ND	ND	LINF_130005400(ribonuclease_HII_-_putative)	-
LinJ.13	transcript	11442	13357	-	LINF_130005500-T	102	11634(8)	ND	ND	LINF_130005500(hypothetical_protein_-_conserved)	-
LinJ.13	transcript	13715	14954	-	LINF_130005600-T	326	14910(3)|14943(6)|13859(2)|14841(2)|14890(1)	1	ND	LINF_130005600(hypothetical_protein_-_conserved)	PolyA_annotated_by_Isoseq
LinJ.13	transcript	15341	20802	-	LINF_130005700-T	166	20442(5)|20457(5)|20504(41)|15034(3)|20338(1)|20391(2)	1	ND	LINF_130005700(mitochondrial_DNA_polymerase_I_protein_B_-_putative)	PolyA_annotated_by_Isoseq_Alt_PolyA_Isoseq:15341(1)|15350(1)|15356(1)|15358(1)|15358(1)|15359(1)|15359(1)|15368(1)|15445(1)|15446(1)
LinJ.13	transcript	21177	25140	-	LINF_130005800-T	287	25054(12)|22177(1)|22651(1)|25049(1)|22114(6)|22125(2)|20877(11)|22077(1)|22090(2)|22129(189)	1	ND	LINF_130005800(carboxypeptidase_-_putative)	PolyA_annotated_by_Isoseq_Alt_PolyA_Isoseq:21187(1)|21189(1)_Alternative_strong_SAS
LinJ.13	transcript	25141	30558	-	LINF_130005900-T	55	26911(6)|26917(9)|27211(2)|27401(5)|27549(1)|30474(5)|25174(1)|25186(3)|26830(1)	ND	ND	LINF_130005900(hypothetical_protein_-_conserved)	-
LinJ.13	transcript	30850	32668	-	LINF_130006000-T	107	32570(8)|32652(79)	2	ND	LINF_130006000(SURF1_family_-_putative)	PolyA_annotated_by_Isoseq_Alt_PolyA_Isoseq:30809(1)
LinJ.13	transcript	33047	34055	-	LINF_130006100-T	42	34043(1)|34051(2)	ND	ND	LINF_130006100(hypothetical_protein_-_conserved)	-
LinJ.13	transcript	34265	36212	-	LINF_130006150-T	91	36199(17)|36203(12)|34264(2)|34961(2)|36097(1)	1	ND	unknown	PolyA_annotated_by_Isoseq
LinJ.13	transcript	36526	40163	-	LINF_130006200-T	104	40134(3)|36253(5)|36350(1)|37562(4)	1	ND	LINF_130006200(Kinesin-13_2)	PolyA_annotated_by_Isoseq
LinJ.13	transcript	40701	41998	-	LINF_130006300-T	230	41980(26)	1	ND	LINF_130006300(hypothetical_protein_-_conserved)	PolyA_annotated_by_Isoseq
LinJ.13	transcript	41999	44065	-	LINF_130006400-T	65	42074(1)|44053(9)	ND	ND	LINF_130006400(hypothetical_protein_-_conserved)	-
LinJ.13	transcript	44278	48055	-	LINF_130006500-T	556	45315(1)|45328(1)|45332(15)|45336(51)|45466(1)|45555(18)|45636(26)|47799(1)|47847(2)|47941(2)|44123(2)|44700(8)|45228(1)	1	ND	LINF_130006500(protein_kinase_A_regulatory_subunit)	PolyA_annotated_by_Isoseq_Alt_PolyA_Isoseq:44278(1)|44510(1)|44510(1)|44521(1)|44522(1)|44528(1)|44529(1)|44530(1)
LinJ.13	transcript	48328	50552	-	LINF_130006600-T	138	50547(7)|50448(1)|50466(1)|50516(1)	1	ND	LINF_130006600(MOZ/SAS_family_acetyltransferase_-_putative)	PolyA_annotated_by_Isoseq_Alt_PolyA_Isoseq:48329(1)|48330(1)|48331(1)|48335(1)|48335(1)|48335(1)|48337(1)|48337(1)|48378(1)
LinJ.13	transcript	50553	52378	-	LINF_130006700-T	73	52370(1)|50579(2)|50588(2)|52342(1)	ND	ND	LINF_130006700(Tetratricopeptide_repeat_-_putative)	longer_CDS_in_5p
LinJ.13	transcript	52826	58272	-	LINF_130006800-T	68	54355(2)|54366(1)|56712(1)|58220(4)|58268(3)|53138(3)|53489(1)|54087(3)	1	ND	LINF_130006800(hypothetical_protein_-_conserved)	PolyA_annotated_by_Isoseq
LinJ.13	transcript	58506	64983	-	LINF_130006900-T	79	58864(18)|59561(3)|64255(5)	ND	ND	LINF_130006900(Lipase_(class_3)_-_putative)	-
LinJ.13	transcript	64984	69230	-	LINF_130007000-T	25	69224(20)|65021(1)|66118(1)|68740(2)	ND	ND	LINF_130007000(Triglyceride_lipase_-_putative)	-
LinJ.13	transcript	69580	71398	-	LINF_130007100-T	277	71374(2)|71377(2)|71395(6)|70532(2)|70700(3)|70710(34)	1	ND	LINF_130007100(ras-related_protein_RAB5B_-_putative)	PolyA_annotated_by_Isoseq_Alt_PolyA_Isoseq:69618(1)
LinJ.13	transcript	71826	73780	-	LINF_130007200-T	29	73744(1)	1	ND	LINF_130007200(hypothetical_protein_-_conserved)	PolyA_annotated_by_Isoseq_Alt_PolyA_Isoseq:71859(1)|71865(1)
LinJ.13	transcript	74469	76263	-	LINF_130007300-T	246	73980(1)|76206(2)|76247(1)|76254(6)|73783(3)|73829(3)|73830(1)	2	ND	LINF_130007300(Domain_of_unknown_function_(DUF4200)_-_putative)	PolyA_annotated_by_Isoseq
LinJ.13	transcript	76515	78034	-	LINF_130007350-T	272	77997(1)|76333(3)|77867(2)|77981(1)	1	ND	unknown	PolyA_annotated_by_Isoseq
LinJ.13	transcript	78035	80279	-	LINF_130007400-T	61	80274(8)	ND	ND	LINF_130007400(hypothetical_protein_-_conserved)	-
LinJ.13	transcript	80280	81600	-	LINF_130007500-T	151	81491(1)|81535(1)|81554(30)	ND	ND	LINF_130007500(N-acetyltransferase_subunit_ARD1_-_putative)	-
LinJ.13	transcript	82229	90285	-	LINF_130007600-T	106	90052(1)|90193(19)|90254(4)|90264(1)|81634(48)|81642(1)|81680(2)	2	ND	LINF_130007600(hypothetical_protein_-_conserved)	PolyA_annotated_by_Isoseq_Alt_PolyA_Isoseq:81892(1)|82039(1)|82042(1)|82220(1)|82230(1)|82231(1)
LinJ.13	transcript	90566	92375	-	LINF_130007700-T	4465	92272(1)|92307(79)	2	90566(1)	LINF_130007700(alpha_tubulin)	PolyA_annotated_by_Isoseq_Alt_PolyA_Isoseq:90567(1)|90568(1)|91184(1)
LinJ.13	transcript	92875	94689	-	LINF_130007800-T	4015	92773(3)|94621(45)|92391(5)|92398(1)|92434(1)	3	ND	LINF_130007800(alpha_tubulin)	PolyA_annotated_by_Isoseq_Alt_PolyA_Isoseq:92875(2)|92875(2)|92875(2)|92875(2)|92875(2)|92809(1)|92871(1)|92872(1)|92875(1)|92876(1)|92877(1)|92880(1)|92880(1)|92880(1)|92881(1)|92882(1)|92882(1)|92883(1)
LinJ.13	transcript	95189	97003	-	LINF_130007900-T	3748	95087(2)|95096(1)|96935(42)|94701(1)|94704(1)|94705(11)	3	ND	LINF_130007900(alpha_tubulin)	PolyA_annotated_by_Isoseq_Alt_PolyA_Isoseq:95189(2)|95189(2)|95189(2)|95189(2)|95123(1)|95186(1)|95189(1)|95189(1)|95190(1)|95191(1)|95194(1)|95194(1)|95194(1)|95195(1)|95196(1)|95196(1)|95197(1)
LinJ.13	transcript	97503	99318	-	LINF_130008000-T	1836	99249(46)|97019(9)|97026(1)|97062(1)	3	ND	LINF_130008000(alpha_tubulin)	PolyA_annotated_by_Isoseq_Alt_PolyA_Isoseq:97503(2)|97503(2)|97503(2)|97503(2)|97437(1)|97500(1)|97503(1)|97503(1)|97504(1)|97508(1)|97508(1)|97508(1)|97509(1)|97510(1)|97770(1)
LinJ.13	transcript	99818	101632	-	LINF_130008100-T	4232	101564(41)|99334(1)|99716(2)|101328(1)	3	ND	LINF_130008100(alpha_tubulin)	PolyA_annotated_by_Isoseq_Alt_PolyA_Isoseq:99818(2)|99818(2)|99818(2)|99818(2)|99752(1)|99815(1)|99818(1)|99818(1)|99819(1)|99820(1)|99823(1)|99823(1)|99823(1)|99824(1)|99825(1)|99825(1)|99826(1)
LinJ.13	transcript	102066	103946	-	LINF_130008200-T	3561	101661(1)|101662(1)|103783(1)|103843(2)|103878(42)|101648(5)|101655(1)|101656(1)	1	ND	LINF_130008200(alpha_tubulin)	PolyA_annotated_by_Isoseq_Alt_PolyA_Isoseq:102132(1)|102134(1)|102139(1)|102140(1)
LinJ.13	transcript	104448	106260	-	LINF_130008300-T	4461	106192(44)|103962(4)|103983(1)|104142(1)	1	ND	LINF_130008300(alpha_tubulin)	PolyA_annotated_by_Isoseq_Alt_PolyA_Isoseq:104453(1)|104454(1)|104454(1)|104713(1)
LinJ.13	transcript	106760	108575	-	LINF_130008400-T	4046	106289(1)|106658(1)|108114(1)|108507(57)|108555(1)|108573(1)|108574(1)|106272(1)|106274(1)|106276(7)	2	ND	LINF_130008400(alpha_tubulin)	PolyA_annotated_by_Isoseq_Alt_PolyA_Isoseq:106767(1)
LinJ.13	transcript	109075	110889	-	LINF_130008500-T	3637	108605(1)|110726(1)|110810(1)|110821(47)|108591(9)|108598(1)|108604(1)	1	ND	LINF_130008500(alpha_tubulin)	PolyA_annotated_by_Isoseq
LinJ.13	transcript	111390	113204	-	LINF_130008600-T	4245	110947(1)|113101(1)|113136(34)|113191(1)|113203(1)|110905(6)|110906(12)|110907(2)	1	ND	LINF_130008600(alpha_tubulin)	PolyA_annotated_by_Isoseq_Alt_PolyA_Isoseq:111390(1)|111395(1)
LinJ.13	transcript	113705	115519	-	LINF_130008700-T	4441	113228(1)|113603(4)|115416(2)|115451(54)|115516(1)|113220(6)|113221(7)|113222(1)	6	ND	LINF_130008700(alpha_tubulin)	PolyA_annotated_by_Isoseq_Alt_PolyA_Isoseq:113705(3)|113705(2)|113704(1)|113705(1)|113710(1)|113710(1)|113710(1)|113713(1)
LinJ.13	transcript	116017	117834	-	LINF_130008800-T	3989	117731(1)|117766(46)|115535(7)|115549(1)|115715(1)	1	ND	LINF_130008800(alpha_tubulin)	PolyA_annotated_by_Isoseq_Alt_PolyA_Isoseq:116019(1)|116024(1)|116024(1)
LinJ.13	transcript	118268	125028	-	LINF_130008900-T	73	118268(8)|119210(1)|124928(2)|125013(3)|125027(1)|117850(6)|117864(1)|118232(2)	3	ND	LINF_130008900(Sister_chromatid_cohesion_C-terminus_-_putative)	PolyA_annotated_by_Isoseq_Alt_PolyA_Isoseq:118272(1)
LinJ.13	transcript	125487	129068	-	LINF_130009000-T	114	128929(1)|129018(5)	1	ND	LINF_130009000(hypothetical_protein_-_conserved)	PolyA_annotated_by_Isoseq_Alt_PolyA_Isoseq:125492(1)|125498(1)|125498(1)|125498(1)|125498(1)|125499(1)|125500(1)|125500(1)
LinJ.13	transcript	129412	131823	-	LINF_130009100-T	152	130354(1)|131599(1)|131818(7)	1	ND	LINF_130009100(long-chain-fatty-acid-CoA_ligase_-_putative)	-
LinJ.13	transcript	132303	134634	-	LINF_130009200-T	243	134595(1)|134603(1)	3	ND	LINF_130009200(flagellar_radial_spoke_protein_-_putative)	PolyA_annotated_by_Isoseq_Alt_PolyA_Isoseq:132307(1)
LinJ.13	transcript	134853	139698	-	LINF_130009300-T	89	135371(1)|136084(1)|136132(2)|136172(2)|136217(8)|134656(1)|134741(1)|135136(24)	2	ND	LINF_130009300(mitogen-activated_protein_kinase_kinase_2)	PolyA_annotated_by_Isoseq_Alt_PolyA_Isoseq:134841(1)|134853(1)|134911(1)|135025(1)|135046(1)
LinJ.13	transcript	140076	140892	-	LINF_130009350-T	1087	140871(22)|140763(1)|140790(10)|140798(1)	1	ND	unknown	PolyA_annotated_by_Isoseq
LinJ.13	transcript	141115	142016	-	LINF_130009400-T	5597	141993(2)|141997(35)|142003(55)|142015(1)|141647(1)|141943(1)|141950(6)	2	141123(1)|141162(1)|141115(2)	LINF_130009400(Alba_-_putative)	PolyA_annotated_by_Isoseq_Alt_PolyA_Isoseq:141123(2)
LinJ.13	transcript	142360	142997	-	LINF_130009425-T	ND	ND	2	ND	unknown	PolyA_annotated_by_Isoseq
LinJ.13	transcript	144368	146861	+	LINF_130009450-T	ND	146239(1)	ND	ND	unknown	-
LinJ.13	transcript	146929	147448	+	LINF_130009475-T	ND	ND	1	ND	unknown	PolyA_annotated_by_Isoseq
LinJ.13	transcript	147708	150058	+	LINF_130009500-T	1051	147759(4)|147778(10)|147785(1)|148852(4)|148859(8)|148892(1)|149595(1)|147720(205)|147722(1)|147745(1)	2	ND	LINF_130009500(hypothetical_protein_-_conserved)	PolyA_annotated_by_Isoseq_Alt_PolyA_Isoseq:149309(1)|150049(1)|150059(1)|150061(1)|150066(1)|150066(1)|150068(1)|150069(1)|150101(1)|150102(1)|150051(2)|150051(2)|150058(2)
LinJ.13	transcript	150320	151882	+	LINF_130009600-T	108	150328(15)|150346(2)|151212(2)	ND	ND	LINF_130009600(hypothetical_protein_-_conserved)	-
LinJ.13	transcript	151883	155883	+	LINF_130009700-T	168	151766(1)|151791(1)|152409(1)|152471(7)|152797(55)|152800(13)|151893(2)|152209(8)|152220(2)	1	ND	LINF_130009700(hypothetical_protein_-_conserved)	PolyA_annotated_by_Isoseq_Alt_PolyA_Isoseq:155767(1)
LinJ.13	transcript	156200	159018	+	LINF_130009800-T	165	156494(2)|156201(1)|156205(42)|156226(3)	ND	ND	LINF_130009800(Histidine_phosphatase_superfamily_(branch_1)_-_putative)	-
LinJ.13	transcript	159019	166665	+	LINF_130009900-T	206	158949(1)|158999(1)|159146(1)|159430(8)|159519(1)|159771(2)|159776(1)|159028(28)|159033(19)|159113(3)	2	ND	LINF_130009900(ATP-dependent_RNA_helicase_-_putative)	PolyA_annotated_by_Isoseq_Alt_PolyA_Isoseq:166649(1)|166651(1)|166653(1)|166659(1)|166659(1)|166661(1)|166663(1)|166665(1)|166671(1)|166674(1)|166757(1)|166759(1)
LinJ.13	transcript	167154	168335	+	LINF_130010000-T	163	166996(1)|167171(2)|167185(1)|167157(83)|167159(1)|167168(4)	1	ND	LINF_130010000(hypothetical_protein_-_conserved)	PolyA_annotated_by_Isoseq
LinJ.13	transcript	168714	171692	+	LINF_130010100-T	267	171075(9)|168849(2)|171118(2)|168961(1)|171143(25)|168962(237)|168963(1)|168984(5)|169003(4)|169005(1)|171147(1)|169056(1)|171162(1)|170570(12)|171480(1)|170936(124)|171027(1)|168718(28)|171060(7)|168762(3)|171071(98)|168797(1)	1	ND	LINF_130010100(Protein_of_unknown_function_(DUF1014)_-_putative)	PolyA_annotated_by_Isoseq_Alt_PolyA_Isoseq:170547(1)|171686(1)
LinJ.13	transcript	172128	176358	+	LINF_130010200-T	56	172176(12)|172205(2)|172247(1)	1	ND	LINF_130010200(hypothetical_protein_-_conserved)	PolyA_annotated_by_Isoseq
LinJ.13	transcript	176650	177867	+	LINF_130010300-T	99	176575(2)|176632(3)|176706(1)|176782(48)|176786(1)	1	ND	LINF_130010300(hypothetical_protein_-_conserved)	PolyA_annotated_by_Isoseq
LinJ.13	transcript	178253	181291	+	LINF_130010400-T	153	178215(1)|178216(2)|178281(2)|178284(1)|180870(3)|178263(5)|178277(1)|178278(1)	ND	ND	LINF_130010400(Uncharacterized_ACR_-_COG1678_-_putative)	-
LinJ.13	transcript	181666	182903	+	LINF_130010500-T	5244	181705(32)|181708(21)|181756(1)|181768(2)|181797(1)|181668(37)|181670(140)|181679(1)	1	ND	LINF_130010500(60S_ribosomal_protein_L18_-_putative)	PolyA_annotated_by_Isoseq_Alt_PolyA_Isoseq:182460(1)|182465(1)|182756(1)
LinJ.13	transcript	183409	184659	+	LINF_130010600-T	10927	183390(2)|183394(1)|183404(1)|183154(55)|183177(11)|183218(8)|183260(1)|183316(1)|183317(4)|183349(1)|183389(5)|183464(46)|183509(1)|183410(2)|183442(33)|183459(4)	8	184659(1)	LINF_130010600(40S_ribosomal_protein_S12_-_putative)	PolyA_annotated_by_Isoseq_Alt_PolyA_Isoseq:184633(1)
LinJ.13	transcript	185259	192678	+	LINF_130010700-T	203	186296(2)|186362(2)|191647(1)|185304(1)|185339(1)|185779(1)	1	ND	LINF_130010700(hypothetical_protein_-_conserved)	PolyA_annotated_by_Isoseq_Alt_PolyA_Isoseq:192628(1)|192629(1)|192629(1)|192649(1)|192649(1)|192657(1)
LinJ.13	transcript	193041	194518	+	LINF_130010800-T	294	192927(2)|192946(1)|192963(9)|192978(1)|192991(1)|192992(1)|193007(2)|193394(5)|193406(5)|193047(5)|193177(1)|193371(22)	2	ND	LINF_130010800(hypothetical_protein_-_conserved)	-
LinJ.13	transcript	194737	196739	+	LINF_130010900-T	23	195049(32)|195112(5)|194772(13)|194884(1)|195027(28)	ND	ND	LINF_130010900(Protein_of_unknown_function_-_DUF607_-_putative)	Alternative_SL_with_more_reads
LinJ.13	transcript	196740	199265	+	LINF_130011000-T	122	196748(52)|196836(13)|198240(1)|198555(9)|198638(2)|198540(29)	2	ND	LINF_130011000(actyltransferase-like_protein)	PolyA_annotated_by_Isoseq_Alt_PolyA_Isoseq:199260(1)|199263(1)_Alternative_strong_SAS
LinJ.13	transcript	199468	202562	+	LINF_130011100-T	96	199452(1)|199442(1)|199941(14)|199951(3)|200043(4)|201590(8)|201828(2)|199490(1)|199583(1)|199908(1)	ND	ND	LINF_130011100(hypothetical_protein_-_conserved)	-
LinJ.13	transcript	202668	204243	+	LINF_130011200-T	104	202690(5)|202713(3)|202734(4)	ND	ND	LINF_130011200(hypothetical_protein_-_conserved)	-
LinJ.13	transcript	204244	208962	+	LINF_130011300-T	206	205885(1)|204250(4)|205840(1)|205879(2)	3	ND	LINF_130011300(hypothetical_protein_-_conserved)	PolyA_annotated_by_Isoseq_Alt_PolyA_Isoseq:208961(1)|208961(1)|208962(1)|208963(1)
LinJ.13	transcript	209352	212182	+	LINF_130011400-T	182	209225(4)|209405(4)|209375(3)|209380(10)|209396(1)	2	ND	LINF_130011400(palmitoyl_acyltransferase_6_-_putative)	PolyA_annotated_by_Isoseq
LinJ.13	transcript	212573	216595	+	LINF_130011500-T	262	212979(8)|212994(1)|213022(1)|213077(2)|213215(5)|213219(1)|212693(8)|212699(5)|212866(1)	1	ND	LINF_130011500(U-box_domain_containing_protein_-_putative)	PolyA_annotated_by_Isoseq_Alt_PolyA_Isoseq:216534(1)|216534(1)|216555(1)|216591(1)|216595(1)
LinJ.13	transcript	217115	219206	+	LINF_130011600-T	361	217070(2)|217071(3)|217098(2)|217099(4)	1	ND	LINF_130011600(mannose-specific_lectin_-_putative)	PolyA_annotated_by_Isoseq_Alt_PolyA_Isoseq:219189(1)|219202(1)|219203(1)
LinJ.13	transcript	219558	221956	+	LINF_130011700-T	88	219423(47)|219561(7)|219579(1)	1	ND	LINF_130011700(Metallopeptidase_family_M24_-_putative)	PolyA_annotated_by_Isoseq
LinJ.13	transcript	222510	229021	+	LINF_130011800-T	177	222300(4)|222238(1)|227338(2)|222603(1)|222801(15)|223287(1)	ND	ND	LINF_130011800(PSP1_C-terminal_conserved_region_containing_protein_-_putative)	-
LinJ.13	transcript	229022	233876	+	LINF_130011900-T	30	229033(1)|229039(1)|229347(2)|647589(1)|647941(1)|648987(1)|648996(1)|649023(1)|649024(1)|649035(2)|649040(24)|649081(184)|647441(130)|647469(3)|647489(1)	1	ND	LINF_130011900(kinesin_-_putative)	PolyA_annotated_by_Isoseq_Alt_PolyA_Isoseq:233873(1)|233875(1)|233875(1)
LinJ.13	transcript	234332	236879	-	LINF_130012000-T	200	236687(3)|236703(18)|236864(5)	1	ND	LINF_130012000(Putative_GTPase_activating_protein_for_Arf_-_putative)	PolyA_annotated_by_Isoseq_Alt_PolyA_Isoseq:234391(1)
LinJ.13	transcript	237105	238525	-	LINF_130012100-T	127	236933(1)|238473(5)|238485(11)	1	ND	LINF_130012100(oxidoreductase-like_protein)	PolyA_annotated_by_Isoseq
LinJ.13	transcript	239023	242410	-	LINF_130012200-T	524	242329(10)	1	ND	LINF_130012200(ubiquitin-like_protein)	PolyA_annotated_by_Isoseq_Alt_PolyA_Isoseq:239034(1)|239034(1)|239037(1)
LinJ.13	transcript	242411	246698	-	LINF_130012300-T	79	243502(1)|246580(1)|246619(9)	ND	ND	LINF_130012300(Calcium-activated_chloride_channel_-_putative)	-
LinJ.13	transcript	246699	248590	-	LINF_130012400-T	59	248562(1)|248574(13)	ND	ND	LINF_130012400(hypothetical_protein_-_conserved)	-
LinJ.13	transcript	248841	255698	-	LINF_130012500-T	65	251842(1)|255660(36)	2	ND	LINF_130012500(C2_domain_containing_protein_-_putative)	PolyA_annotated_by_Isoseq_Alt_PolyA_Isoseq:248841(2)|248814(1)|248841(1)|248841(1)|248841(1)|248842(1)|248842(1)|248842(1)|248843(1)|248851(1)
LinJ.13	transcript	255699	258147	-	LINF_130012600-T	71	258130(2)|255749(1)|257992(1)|258029(2)	ND	ND	LINF_130012600(Dual_specificity_phosphatase_-_catalytic_domain_containing_protein_-_putative)	-
LinJ.13	transcript	258518	261748	-	LINF_130012700-T	207	261735(3)|261743(6)|258651(5)|258851(2)|261660(1)	1	ND	LINF_130012700(protein_kinase_-_putative)	PolyA_annotated_by_Isoseq_Alt_PolyA_Isoseq:258543(1)|258565(1)
LinJ.13	transcript	262257	264546	-	LINF_130012800-T	31	261761(1)|264508(1)|264513(6)	1	ND	LINF_130012800(hypothetical_protein_-_conserved)	PolyA_annotated_by_Isoseq_Alt_PolyA_Isoseq:262269(1)
LinJ.13	transcript	264886	267000	-	LINF_130012900-T	282	266338(2)|266385(8)|266455(3)|266811(1)|266997(13)|264570(14)|265075(1)|265994(18)	1	ND	LINF_130012900(hypothetical_protein_-_conserved)	PolyA_annotated_by_Isoseq
LinJ.13	transcript	267413	278531	-	LINF_130013000-T	6	267018(1)|267870(1)	2	ND	LINF_130013000(hypothetical_protein_-_conserved)	PolyA_annotated_by_Isoseq_Alt_PolyA_Isoseq:267426(1)|267541(1)|267541(1)|267548(1)|267550(1)|267554(1)
LinJ.13	transcript	278937	279913	-	LINF_130013100-T	151	279903(10)|278552(1)|279826(1)|279832(18)	1	ND	LINF_130013100(Complex1_LYR-like_-_putative)	PolyA_annotated_by_Isoseq_Alt_PolyA_Isoseq:278942(1)
LinJ.13	transcript	280195	284755	-	LINF_130013200-T	109	284722(1)|279953(11)|279959(13)|279967(59)	1	ND	LINF_130013200(hypothetical_protein_-_conserved)	PolyA_annotated_by_Isoseq_Alt_PolyA_Isoseq:280223(1)|280223(1)|280290(1)|280290(1)|280297(1)|280443(1)
LinJ.13	transcript	284927	289030	-	LINF_130013300-T	75	289024(4)	ND	ND	LINF_130013300(hypothetical_protein_-_conserved)	-
LinJ.13	transcript	289461	294426	-	LINF_130013400-T	116	289971(1)|290385(1)	1	289430(1)	LINF_130013400(unknown)	PolyA_annotated_by_Isoseq_Alt_PolyA_Isoseq:289462(1)|289472(1)
LinJ.13	transcript	294427	296628	-	LINF_130013500-T	115	296576(1)	ND	ND	LINF_130013500(hypothetical_protein_-_conserved)	-
LinJ.13	transcript	297075	299627	-	LINF_130013600-T	505	299624(65)|299587(1)|299598(4)|299614(15)	1	ND	LINF_130013600(mitochondrial_processing_peptidase_alpha_subunit_-_putative)	PolyA_annotated_by_Isoseq_Alt_PolyA_Isoseq:297087(1)|297115(1)
LinJ.13	transcript	299931	305700	-	LINF_130013700-T	566	301282(3)|299700(9)|301314(4)|299701(3)|301317(2)|299704(3)|300306(1)|300314(1)|300346(2)|300760(2)|305582(1)|300777(89)|305587(14)|300857(9)|300859(4)|300892(3)|299688(4)|300935(1)|299693(5)|300963(8)|299695(1)	1	ND	LINF_130013700(hypothetical_protein_-_conserved)	PolyA_annotated_by_Isoseq_Alt_PolyA_Isoseq:299941(1)|302287(1)
LinJ.13	transcript	305701	307726	-	LINF_130013800-T	123	305788(10)|305789(1)|305795(1)|305829(1)|307656(2)|307698(3)|307710(1)|305711(3)|305776(1)|305777(2)	ND	ND	LINF_130013800(hypothetical_protein_-_conserved)	-
LinJ.13	transcript	307727	310345	-	LINF_130013900-T	134	310118(1)|310119(3)|310125(1)|310202(2)|310235(1)|310248(1)|310252(1)|310263(8)|310277(2)|310301(5)|310318(1)|308113(12)|310344(1)|310048(1)|310076(42)	ND	ND	LINF_130013900(hypothetical_protein_-_conserved)	-
LinJ.13	transcript	310765	314438	-	LINF_130014000-T	112	314435(44)|314031(1)|314327(1)|314433(1)	1	ND	LINF_130014000(Leucine_Rich_repeat_-_putative)	PolyA_annotated_by_Isoseq_Alt_PolyA_Isoseq:310769(1)|310769(1)
LinJ.13	transcript	314867	320467	-	LINF_130014100-T	53	315175(6)|320464(18)|314460(18)|314544(1)|314579(1)	2	ND	LINF_130014100(Axonemal_dynein_light_chain_-_putative)	PolyA_annotated_by_Isoseq_Alt_PolyA_Isoseq:314858(1)|314858(1)|314859(1)|314862(1)|314867(1)|314867(1)|314867(1)|314868(1)|314868(1)
LinJ.13	transcript	320750	321930	-	LINF_130014200-T	103	321879(19)|321919(60)|321733(2)|321802(16)|321851(1)	3	ND	LINF_130014200(glycosyltransferase_family-like_protein)	PolyA_annotated_by_Isoseq
LinJ.13	transcript	322215	324890	-	LINF_130014300-T	80	324876(2)|324880(3)|324884(3)|324888(3)|321966(2)|322075(1)|324766(1)	1	ND	LINF_130014300(N(2)_-_N(2)-dimethylguanosine_tRNA_methyltransferase_-_putative)	PolyA_annotated_by_Isoseq_Alt_PolyA_Isoseq:322219(1)
LinJ.13	transcript	325180	327154	-	LINF_130014400-T	183	327107(1)|324893(35)|324981(1)|327099(1)	1	ND	LINF_130014400(actin-like_protein_-_putative)	PolyA_annotated_by_Isoseq_Alt_PolyA_Isoseq:325198(1)
LinJ.13	transcript	327220	327656	-	LINF_130014450-T	8	327634(1)	ND	ND	unknown	-
LinJ.13	transcript	327657	329678	-	LINF_130014500-T	22	329585(1)|329675(2)	ND	ND	LINF_130014500(katanin-like_protein)	-
LinJ.13	transcript	330196	333193	-	LINF_130014600-T	221	332913(1)|332964(1)|333108(1)|333130(3)|333134(3)|329705(54)|329768(8)|329814(1)	1	ND	LINF_130014600(hypothetical_protein_-_conserved)	PolyA_annotated_by_Isoseq
LinJ.13	transcript	333525	338836	-	LINF_130014700-T	143	338834(1)|334637(2)|338782(6)|338790(22)	3	333525(1)	LINF_130014700(AMP_deaminase_-_putative)	PolyA_annotated_by_Isoseq_Alt_PolyA_Isoseq:333526(3)
LinJ.13	transcript	338837	341220	-	LINF_130014800-T	60	341195(21)|341201(3)|340988(1)|341030(1)|341045(3)	ND	ND	LINF_130014800(hypothetical_protein_-_conserved)	-
LinJ.13	transcript	341556	343415	-	LINF_130014900-T	142	343405(17)|343281(1)|343381(1)|343389(1)	1	ND	LINF_130014900(hypothetical_protein_-_conserved)	PolyA_annotated_by_Isoseq
LinJ.13	transcript	343416	345513	-	LINF_130015000-T	87	345492(21)|343477(1)|345435(3)|345486(1)	ND	ND	LINF_130015000(hypothetical_protein_-_conserved)	-
LinJ.13	transcript	345837	350414	-	LINF_130015100-T	139	350034(1)|350138(1)|350398(2)	2	ND	LINF_130015100(Cryptococcal_mannosyltransferase_1_-_putative)	PolyA_annotated_by_Isoseq_Alt_PolyA_Isoseq:345828(1)
LinJ.13	transcript	350489	352333	-	LINF_130015200-T	40	352251(7)|352320(1)|352331(31)|352199(1)|352220(1)|352233(1)	ND	ND	LINF_130015200(hypothetical_protein_-_conserved)	-
LinJ.13	transcript	352771	358598	-	LINF_130015300-T	82	352434(1)|352473(1)|356400(1)|358589(1)|358592(4)|352358(1)|352362(2)|352367(1)	2	ND	LINF_130015300(subtilisin-like_serine_peptidase)	PolyA_annotated_by_Isoseq
LinJ.13	transcript	358837	360280	-	LINF_130015400-T	81	360241(2)|360244(13)|358719(6)|358746(9)|358753(1)	1	ND	LINF_130015400(hypothetical_protein)	PolyA_annotated_by_Isoseq_Alt_PolyA_Isoseq:358862(1)
LinJ.13	transcript	360739	361773	-	LINF_130015500-T	216	361724(9)|361732(92)|361752(20)	1	ND	LINF_130015500(Dpy-30_motif_containing_protein_-_putative)	PolyA_annotated_by_Isoseq
LinJ.13	transcript	362143	364802	-	LINF_130015600-T	512	364762(1)|364778(37)|361946(3)|364637(2)|364694(1)	1	ND	LINF_130015600(NADH-cytochrome_b5_reductase_-_putative)	PolyA_annotated_by_Isoseq_Alt_PolyA_Isoseq:362143(1)|362143(1)|362147(1)|362152(1)|362152(1)|362154(1)
LinJ.13	transcript	365063	374571	-	LINF_130015700-T	195	366438(7)|366441(19)|366572(1)|374521(4)|374561(45)|365284(1)|366070(2)|366434(1)	3	ND	LINF_130015700(hypothetical_protein_-_conserved)	PolyA_annotated_by_Isoseq_Alt_PolyA_Isoseq:365064(2)|365063(1)|365063(1)|365064(1)|365065(1)|365069(1)|365069(1)
LinJ.13	transcript	374906	382561	-	LINF_130015800-T	137	379972(3)|380125(1)|380395(1)|381527(1)|381565(20)|382436(3)|382542(15)|382549(6)|375029(1)|375737(1)|379888(1)	2	374906(1)	LINF_130015800(hypothetical_protein_-_conserved)	PolyA_annotated_by_Isoseq_Alt_PolyA_Isoseq:374907(2)|374908(2)|374909(1)
LinJ.13	transcript	383014	385194	-	LINF_130015900-T	524	385184(1)|385186(8)|382602(2)|382794(1)|385172(1)	6	ND	LINF_130015900(proteasome_regulatory_ATPase_subunit_2_-_putative)	PolyA_annotated_by_Isoseq
LinJ.13	transcript	385835	390648	-	LINF_130016000-T	315	390551(208)|390609(8)|390613(55)|390468(1)|390476(4)|390548(69)	1	385394(1)	LINF_130016000(leucyl-tRNA_synthetase_-_putative)	PolyA_annotated_by_Isoseq_Alt_PolyA_Isoseq:386015(1)
LinJ.13	transcript	391003	393907	-	LINF_130016100-T	94	391414(1)|391420(1)|391499(11)|393870(1)|390737(1)|390798(2)|391407(1)	1	ND	LINF_130016100(hypothetical_protein_-_conserved)	PolyA_annotated_by_Isoseq_Alt_PolyA_Isoseq:391482(1)
LinJ.13	transcript	393908	395077	-	LINF_130016200-T	286	394064(1)|394078(8)|394581(1)|394982(1)|394987(3)|395013(2)|393943(48)|393984(59)|394033(4)	ND	ND	LINF_130016200(DNA-directed_RNA_polymerase_I_subunit_-_putative)	-
LinJ.13	transcript	395569	398458	-	LINF_130016300-T	251	398410(4)|398455(18)|395089(1)|395246(2)|395278(13)	6	ND	LINF_130016300(Uncharacterised_ACR_-_YagE_family_COG1723_-_putative)	PolyA_annotated_by_Isoseq_Alt_PolyA_Isoseq:395568(1)
LinJ.13	transcript	398660	400427	-	LINF_130016400-T	84	400325(2)|400328(11)|400423(24)	ND	ND	LINF_130016400(Alpha/beta_hydrolase_family_-_putative)	-
LinJ.13	transcript	400774	402655	-	LINF_130016500-T	230	402624(10)|402652(6)|402596(7)|402610(2)|402617(1)|401053(1)|401063(4)|401067(2)|400432(6)|400470(1)|400760(9)|401087(145)	1	ND	LINF_130016500(hypothetical_protein_-_conserved)	PolyA_annotated_by_Isoseq_Alternative_strong_SAS
LinJ.13	transcript	402656	403914	-	LINF_130016600-T	151	403453(1)|403898(11)	ND	ND	LINF_130016600(calmodulin_-_putative)	-
LinJ.13	transcript	404119	406624	-	LINF_130016700-T	61	404053(37)|404085(30)|404155(8)|404190(38)|406582(3)|406617(5)|406622(1)|404020(3)|404023(2)|404026(39)	1	ND	LINF_130016700(hypothetical_protein_-_conserved)	PolyA_annotated_by_Isoseq
LinJ.13	transcript	406966	408160	-	LINF_130016800-T	186	408047(1)|408088(3)|408115(1)|408145(51)|406680(46)|406905(7)|406916(20)	1	ND	LINF_130016800(Dynein_light_chain_Tctex-type_-_putative)	PolyA_annotated_by_Isoseq_Alt_PolyA_Isoseq:406968(1)|407049(1)
LinJ.13	transcript	408625	413434	-	LINF_130016900-T	150	409065(1)|413187(16)|413271(127)|413409(1)|413419(7)|413426(52)|408163(43)|408339(15)|408726(17)	1	ND	LINF_130016900(adenylosuccinate_synthetase_-_putative)	PolyA_annotated_by_Isoseq_Alt_PolyA_Isoseq:408665(1)|408678(1)
LinJ.13	transcript	413449	414617	-	LINF_130016950-T	204	414581(2)|414593(17)|414508(5)|414525(6)|414564(2)	1	ND	unknown	PolyA_annotated_by_Isoseq
LinJ.13	transcript	414965	415953	-	LINF_130017000-T	148	415946(4)|415950(18)	1	ND	LINF_130017000(hypothetical_protein_-_conserved)	PolyA_annotated_by_Isoseq
LinJ.13	transcript	416485	422877	-	LINF_130017100-T	2249	419905(1)|420141(1)|422106(8)|422853(142)|418240(2)|418369(2)|419163(1)	2	416384(1)	LINF_130017100(nucleobase_transporter)	PolyA_annotated_by_Isoseq_Alt_PolyA_Isoseq:416384(1)|417585(1)|418498(1)
LinJ.13	transcript	423501	424714	-	LINF_130017200-T	4979	423046(1)|424683(22)|424703(60)|424706(64)|424713(1)|422901(8)|422979(1)|423016(2)	6	ND	LINF_130017200(40S_ribosomal_protein_S4_-_putative)	PolyA_annotated_by_Isoseq_Alt_PolyA_Isoseq:423500(1)
LinJ.13	transcript	425302	427411	-	LINF_130017300-T	2984	427339(22)|427371(1)|427405(71)|427407(1103)|424802(8)|425556(15)|425639(13)	2	ND	LINF_130017300(40S_ribosomal_protein_S4_-_putative)	PolyA_annotated_by_Isoseq_Alt_PolyA_Isoseq:425302(2)|425302(2)|425293(1)|425301(1)|425301(1)|425304(1)|425308(1)|425311(1)|425311(1)|425312(1)|425324(1)
LinJ.13	transcript	427832	430658	-	LINF_130017400-T	63	427454(1)|427456(1)|427463(2)|427825(6)|430653(8)|430656(1)|427414(1)|427433(4)|427452(1)	1	ND	LINF_130017400(Thiamin_pyrophosphokinase_-_vitamin_B1_binding_domain_containing_protein_-_putative)	PolyA_annotated_by_Isoseq_Alt_PolyA_Isoseq:427838(1)
LinJ.13	transcript	430960	432274	-	LINF_130017600-T	113	432264(11)|430878(11)|432211(1)|432234(1)	1	ND	LINF_130017600(hypothetical_protein_-_conserved)	PolyA_annotated_by_Isoseq
LinJ.13	transcript	432495	433862	-	LINF_130017650-T	26	432997(9)|433847(2)	ND	ND	unknown	-
LinJ.13	transcript	433863	435513	-	LINF_130017700-T	12	435508(32)|435511(1)|435399(1)|435413(3)|435488(5)	ND	ND	LINF_130017700(hypothetical_protein_-_conserved)	-
LinJ.13	transcript	435981	438550	-	LINF_130017800-T	38	435551(1)|436226(1)|436236(3)|436269(12)|436765(2)|438529(4)|435516(8)|435521(6)|435524(1)	1	ND	LINF_130017800(hypothetical_protein)	PolyA_annotated_by_Isoseq
LinJ.13	transcript	438551	442426	-	LINF_130017900-T	54	439153(13)|439226(19)|442340(1)|442416(1)|438590(27)|438621(3)|439108(1)	ND	ND	LINF_130017900(DNA/RNA_non-specific_endonuclease-like_protein)	-
LinJ.13	transcript	442427	444401	-	LINF_130017950-T	61	444309(1)|442469(11)|442495(9)|442849(6)	ND	ND	unknown	-
LinJ.13	transcript	444770	446363	-	LINF_130018000-T	179	446319(1)|446329(2)|446334(3)|444485(7)|444502(77)|444553(1)	1	ND	LINF_130018000(XPA-interacting_protein_-_putative)	PolyA_annotated_by_Isoseq
LinJ.13	transcript	446823	451273	-	LINF_130018100-T	42	451164(2)|451198(70)|446904(1)|447258(1)|450801(3)	1	ND	LINF_130018100(hypothetical_protein_-_conserved)	PolyA_annotated_by_Isoseq_Alt_PolyA_Isoseq:447301(1)
LinJ.13	transcript	451274	453018	-	LINF_130018200-T	70	453011(2)|452827(1)|452882(2)|452999(2)	ND	ND	LINF_130018200(Complex1_LYR-like/Complex_1_protein_(LYR_family)_-_putative)	-
LinJ.13	transcript	453238	457582	-	LINF_130018300-T	169	455337(6)|457329(1)|457519(4)|453408(1)|454463(7)|455280(1)	ND	ND	LINF_130018300(hypothetical_protein_-_conserved)	-
LinJ.13	transcript	457821	460369	-	LINF_130018330-T	ND	ND	1	ND	unknown	PolyA_annotated_by_Isoseq_Alt_PolyA_Isoseq:457824(1)|458113(1)|458156(1)|459261(1)
LinJ.13	transcript	460528	462756	-	LINF_130018360-T	7	ND	ND	ND	unknown	-
LinJ.13	transcript	462757	465732	-	LINF_130018400-T	53	462800(1)|462804(4)|465580(1)	ND	ND	LINF_130018400(hypothetical_protein_-_conserved)	-
LinJ.13	transcript	466188	469164	-	LINF_130018500-T	245	468938(2)|468946(6)|469160(3)|469162(32)|465851(1)|466646(5)|466849(1)	1	ND	LINF_130018500(hypothetical_protein_-_conserved)	PolyA_annotated_by_Isoseq_Alt_PolyA_Isoseq:466189(1)|466189(1)
LinJ.13	transcript	469534	474342	-	LINF_130018600-T	20	474301(1)|474328(5)|474334(11)|469166(10)|469168(2)|469209(1)	2	ND	LINF_130018600(hypothetical_protein_-_conserved)	PolyA_annotated_by_Isoseq_Alt_PolyA_Isoseq:469526(1)|469527(1)|469529(1)|469531(1)|469534(1)
LinJ.13	transcript	474582	479117	-	LINF_130018700-T	123	474513(27)|474807(2)|474892(8)|479050(1)|479053(5)|479061(1)|474446(1)|474484(5)|474487(9)	1	ND	LINF_130018700(AAA_domain/Dpy-30_motif_containing_protein_-_putative)	PolyA_annotated_by_Isoseq_Alt_PolyA_Isoseq:474847(1)|474847(1)|474848(1)|474849(1)
LinJ.13	transcript	479118	480401	-	LINF_130018750-T	ND	479132(2)|479186(1)	ND	ND	unknown	-
LinJ.13	transcript	480575	485366	-	LINF_130018800-T	605	484598(23)|485324(6)|485358(86)	ND	ND	LINF_130018800(hypothetical_protein_-_conserved)	-
LinJ.13	transcript	485367	489037	-	LINF_130018900-T	272	489032(8)|489036(1)|485384(2)|485543(3)|489026(2)	ND	ND	LINF_130018900(Sin-like_protein_conserved_region_containing_protein_-_putative)	-
LinJ.13	transcript	489338	491739	-	LINF_130019000-T	383	491721(8)|489663(1)|490272(4)|490531(3)	1	ND	LINF_130019000(endomembrane_protein_-_putative)	PolyA_annotated_by_Isoseq_Alt_PolyA_Isoseq:489339(1)|489341(1)
LinJ.13	transcript	492019	494284	-	LINF_130019100-T	80	494221(1)|494269(1)|494272(1)|493712(4)|494084(1)|494195(2)	ND	ND	LINF_130019100(Beta-lactamase_superfamily_domain_containing_protein_-_putative)	-
LinJ.13	transcript	494536	497072	-	LINF_130019200-T	40	496886(1)|496900(1)|496989(1)|496794(1)|496804(5)|496819(1)	1	ND	LINF_130019200(hypothetical_protein_-_conserved)	PolyA_annotated_by_Isoseq
LinJ.13	transcript	497073	507057	-	LINF_130019300-400-T	15	498482(6)|499604(3)|504586(1)|506153(4)|506223(1)|506341(1)|506532(1)|506865(18)|507011(2)|507014(3)|497082(66)|497176(2)|498181(1)|509118(2)	ND	ND	LINF_130019300(hypothetical_protein)|LINF_130019400(hypothetical_protein_-_conserved)	Bicistronic
LinJ.13	transcript	507293	509301	-	LINF_130019400-T	371	509146(10)|509168(16)|509180(69)|509181(1)|509187(1)|509283(30)|509028(26)|509084(15)|509087(26)	1	ND	unknown	PolyA_annotated_by_Isoseq_Alt_PolyA_Isoseq:507304(1)
LinJ.13	transcript	509302	510995	-	LINF_130019500-T	309	510959(1)|510968(1)|510971(2)|510974(61)|510856(2)|510925(22)|510951(1)	ND	ND	LINF_130019500(hypothetical_protein_-_conserved)	-
LinJ.13	transcript	511325	512954	-	LINF_130019600-T	92	511648(1)|511681(3)|512916(1)|512933(5)|511012(1)|511336(6)|511635(3)	1	ND	LINF_130019600(hypothetical_protein)	PolyA_annotated_by_Isoseq
LinJ.13	transcript	512955	515566	-	LINF_130019700-T	157	513145(2)|515501(1)|515535(2)	ND	ND	LINF_130019700(Leucine_Rich_repeats_(2_copies)_-_putative)	-
LinJ.13	transcript	515998	521365	-	LINF_130019800-T	58	515756(1)|521313(2)|521331(1)|521345(24)|515639(1)|515650(1)|515752(1)	2	ND	LINF_130019800(hypothetical_protein_-_conserved)	PolyA_annotated_by_Isoseq_Alt_PolyA_Isoseq:515997(1)
LinJ.13	transcript	521366	522607	-	LINF_130019900-T	57	522512(33)|522560(1)	ND	ND	LINF_130019900(EF_hand-like_protein)	-
LinJ.13	transcript	523092	524575	-	LINF_130020000-T	294	524384(1)|524492(5)|524527(2)|524548(12)|522734(1)|522737(2)|522761(13)	1	ND	LINF_130020000(programmed_cell_death_6_protein-like_protein)	PolyA_annotated_by_Isoseq
LinJ.13	transcript	524937	542786	-	LINF_130020100-T	53	542479(10)|542521(1)|542664(1)|527416(1)|542415(1)|542476(4)	2	ND	LINF_130020100(SPRY_domain/HECT-domain_(ubiquitin-transferase)_-_putative)	PolyA_annotated_by_Isoseq_Alt_PolyA_Isoseq:524938(2)|524931(1)|524932(1)|524935(1)|524936(1)|524936(1)|524937(1)|524939(1)
LinJ.13	transcript	543285	544806	-	LINF_130020150-T	293	544163(6)|544166(109)|542982(3)|543000(2)|543005(3)	2	ND	unknown	PolyA_annotated_by_Isoseq
LinJ.13	transcript	545233	546616	-	LINF_130020200-T	198	546573(4)|546615(1)	1	545233(1)	LINF_130020200(Ran-binding_protein_1_-_putative)	PolyA_annotated_by_Isoseq
LinJ.13	transcript	546617	549729	-	LINF_130020300-T	58	546750(1)|546754(5)|546755(1)|546766(29)|546769(7)|546772(2)|546783(2)|549521(1)|549719(1)|549725(11)|546702(9)|546723(7)|546748(186)	ND	ND	LINF_130020300(hypothetical_protein_-_conserved)	-
LinJ.13	transcript	550023	555361	-	LINF_130020400-T	90	550624(1)	1	ND	LINF_130020400(PIN_domain_containing_protein_-_putative)	PolyA_annotated_by_Isoseq_Alt_PolyA_Isoseq:550024(1)|550024(1)|550025(1)|550031(1)|550039(1)|550040(1)|550043(1)
LinJ.13	transcript	555689	562778	-	LINF_130020500-T	110	562642(2)|562706(1)|562761(1)|558674(6)|562199(3)|562602(1)|558610(1)|558611(40)	ND	ND	LINF_130020500(phosphoprotein_phosphatase_-_putative)	Alt_PolyA_Isoseq:559088(1)_Alternative_strong_SAS_and_PAS
LinJ.13	transcript	563120	564262	-	LINF_130020600-T	190	564216(3)|564234(21)|563672(14)|564115(2)|564168(3)	1	ND	LINF_130020600(hypothetical_protein)	PolyA_annotated_by_Isoseq
LinJ.13	transcript	564756	568332	-	LINF_130020700-T	229	568259(1)|568285(9)|564316(25)|568110(8)|568244(1)	2	ND	LINF_130020700(ATPase_family_associated_with_various_cellular_activities_(AAA)_-_putative)	PolyA_annotated_by_Isoseq
LinJ.13	transcript	568731	575462	-	LINF_130020800-T	173	574409(4)|574459(4)|574824(1)|575369(1)|575451(3)|575461(2)|570366(2)|570455(2)|574220(1)|568976(2)|570335(9)|570346(165)	2	ND	LINF_130020800(phospholipid-transporting_ATPase_1-like_protein)	PolyA_annotated_by_Isoseq_Alt_PolyA_Isoseq:568729(1)|568731(1)|568731(1)|568732(1)|568733(1)_Alternative_strong_SAS
LinJ.13	transcript	575836	577894	-	LINF_130020900-T	147	577886(11)|577889(73)|575494(2)|577762(1)|577771(1)	3	ND	LINF_130020900(hypothetical_protein_-_conserved)	PolyA_annotated_by_Isoseq
LinJ.13	transcript	578253	583158	-	LINF_130021000-T	90	577979(1)|582964(1)|583017(21)|583132(2)|577898(111)|577905(1)|577933(7)	1	ND	LINF_130021000(hypothetical_protein_-_conserved)	PolyA_annotated_by_Isoseq_Alt_PolyA_Isoseq:578268(1)|578309(1)
LinJ.13	transcript	583702	585609	-	LINF_130021100-T	200	585285(1)|585350(34)|585390(78)|585393(66)|585424(1)|585430(21)|585569(1)|585581(16)|583196(3)|584046(1)|584058(2)	1	ND	LINF_130021100(ras-like_small_GTPases_-_putative)	PolyA_annotated_by_Isoseq_Alt_PolyA_Isoseq:583702(1)|583703(1)|583703(1)
LinJ.13	transcript	585624	587870	-	LINF_130021150-T	137	587862(1)|585689(52)|587811(2)|587850(1)	1	ND	unknown	PolyA_annotated_by_Isoseq
LinJ.13	transcript	588218	595725	-	LINF_130021200-T	101	588099(1)|590457(2)|590645(6)|591254(1)|591698(2)|592004(2)|592658(3)|592777(2)|595049(1)|595604(2)|595628(1)|587955(2)|595722(3)|588001(14)|588007(37)	1	ND	LINF_130021200(phosphoprotein_phosphatase_-_putative)	PolyA_annotated_by_Isoseq_Alt_PolyA_Isoseq:588220(1)
LinJ.13	transcript	596058	599090	-	LINF_130021300-T	615	597729(2)|598835(1)|598966(2)|599000(14)|599049(25)|599087(76)|597277(1)|597530(1)|597715(1)	1	ND	LINF_130021300(ubiquitin-conjugating_enzyme_-_putative)	PolyA_annotated_by_Isoseq_Alt_PolyA_Isoseq:596059(1)|596081(1)|596090(1)|596092(1)|596098(1)|596100(1)|596127(1)|596127(1)|596135(1)
LinJ.13	transcript	599461	604038	-	LINF_130021400-T	75	600766(1)|600767(1)|603624(1)|603736(8)|603744(2)|603989(1)|604018(1)|600072(1)|600301(1)|600753(5)	1	ND	LINF_130021400(T-complex_protein_10_C-terminus_-_putative)	PolyA_annotated_by_Isoseq_Alt_PolyA_Isoseq:599471(1)|599473(1)
LinJ.13	transcript	604377	609729	-	LINF_130021500-T	112	609723(1)|604064(32)|604072(1)|609696(7)	1	ND	LINF_130021500(hypothetical_protein_-_conserved)	PolyA_annotated_by_Isoseq_Alt_PolyA_Isoseq:604381(1)|604386(1)|604389(1)
LinJ.13	transcript	610321	615016	-	LINF_130021600-T	327	611586(1)|611750(1)|614938(7)	2	ND	LINF_130021600(Kinesin-13_5_-_putative)	PolyA_annotated_by_Isoseq_Alt_PolyA_Isoseq:610323(2)|610319(1)|610321(1)|610321(1)|610325(1)
LinJ.13	transcript	615392	619006	-	LINF_130021700-T	260	618330(1)|618581(4)|618594(2)|618927(15)|615040(4)|615753(2)|616151(5)	1	ND	LINF_130021700(squalene_monooxygenase-like_protein)	PolyA_annotated_by_Isoseq
LinJ.13	transcript	619317	625754	-	LINF_130021800-T	119	619049(9)|619078(8)|619079(2)|619121(1)|619147(1)|619300(3)|625433(2)|625737(1)|625743(2)|619026(2)|619027(1)|619032(1)	1	ND	LINF_130021800(mitochondrial_DNA_polymerase_I_protein_D_-_putative)	PolyA_annotated_by_Isoseq_Alt_PolyA_Isoseq:619322(1)|619323(1)|619424(1)|619496(1)|619600(1)
LinJ.13	transcript	626191	629108	-	LINF_130021900-T	293	628237(2)|628241(3)|628253(40)|629069(5)|629076(12)|629087(10)|629092(4)|629104(2)|625844(2)|626295(7)|626298(4)	1	ND	LINF_130021900(mitogen-activated_protein_kinase_-_putative)	PolyA_annotated_by_Isoseq_Alt_PolyA_Isoseq:628654(1)
LinJ.13	transcript	629481	644175	-	LINF_130022000-T	146	644172(6)|631895(1)|644148(1)|644162(3)	6	ND	LINF_130022000(dynein_heavy_chain_-_putative)	PolyA_annotated_by_Isoseq_Alt_PolyA_Isoseq:629481(3)|629480(2)|629481(2)|629480(1)|629480(1)|629481(1)|629481(1)|629481(1)|629481(1)|629481(1)|629482(1)|629482(1)|629482(1)|629483(1)|629483(1)|629483(1)
LinJ.13	transcript	644567	646776	-	LINF_130022100-T	739	646757(39)|646761(1)|646762(13)|646765(10)|646685(1)|646700(1)|646730(17)	1	ND	LINF_130022100(chaperonin_TCP20_-_putative)	PolyA_annotated_by_Isoseq_Alt_PolyA_Isoseq:644587(1)|644587(1)|644591(1)|644600(1)|644600(1)|644601(1)
LinJ.13	transcript	647023	647429	-	LINF_130022200-T	4012	647400(1)|647403(1)	1	ND	LINF_130022200(60S_ribosomal_protein_L44_-_putative)	PolyA_annotated_by_Isoseq_Alt_PolyA_Isoseq:647030(1)
LinJ.13	transcript	647430	649090	-	LINF_130022300-T	816	648987(1)|648996(1)|649023(1)|649024(1)|649035(2)|649040(24)|649081(184)	ND	ND	LINF_130022300(pyrroline-5-carboxylate_reductase)	-
LinJ.13	transcript	649902	650395	+	LINF_130022350-T	ND	ND	ND	ND	unknown	-
LinJ.13	transcript	650700	653926	+	LINF_130022400-T	84	650723(1)|650843(1)|652413(4)|652403(2)|653165(7)|653574(4)|653567(3)|653178(1)|650703(15)|650559(3)|650639(7)	1	ND	LINF_130022400(Protein_Associated_with_Differentiation_-_putative)	PolyA_annotated_by_Isoseq
LinJ.13	transcript	654291	656267	+	LINF_130022500-T	78	654298(8)|654309(1)	1	656273(1)	LINF_130022500(hypothetical_protein_-_conserved)	PolyA_annotated_by_Isoseq
LinJ.13	transcript	656653	657659	+	LINF_130022600-T	6	ND	ND	ND	unknown	-
LinJ.13	transcript	659135	659498	-	LINF_130022700-T	ND	ND	ND	ND	unknown	-
LinJ.14	transcript	1748	2544	+	LINF_140004900-T	ND	ND	ND	ND	unknown	Low_Coverage
LinJ.14	transcript	2769	4005	+	LINF_140005000-T	151	2888(1)|2817(1)|2781(64)|2784(3)|2811(1)	1	ND	LINF_140005000(exosome_complex_exonuclease_-_putative)	-
LinJ.14	transcript	4160	7464	+	LINF_140005100-T	125	4248(1)|6179(9)|6232(1)|4049(4)|4185(7)|4259(1)	2	ND	LINF_140005100(PI3-kinase_family_-_ras-binding_domain/Phosphoinositide_3-kinase_C2/Phosphoinositide_3-kinase_family_-_accessory_domain_(PIK_domain)/Phosphatidylinositol_3-_and_4-kinase_-_putative)	PolyA_annotated_by_Isoseq_Alt_PolyA_Isoseq:7463(1)
LinJ.14	transcript	7797	9119	+	LINF_140005200-T	193	7817(2)|7811(7)|7838(1)	ND	ND	LINF_140005200(hypothetical_protein_-_conserved)	-
LinJ.14	transcript	9120	13542	+	LINF_140005300-T	55	8762(2)|9303(2)|9200(22)|9210(10)|9244(1)|9220(1)|9233(2)|8750(4)|9140(5)	1	ND	LINF_140005300(j-binding_protein_-_putative)	PolyA_annotated_by_Isoseq_Alt_PolyA_Isoseq:13540(1)
LinJ.14	transcript	13880	16500	+	LINF_140005400-T	66	ND	ND	ND	LINF_140005400(hypothetical_protein_-_conserved)	-
LinJ.14	transcript	16501	17712	+	LINF_140005500-T	195	16515(3)|16511(10)	ND	ND	LINF_140005500(ADP-ribosylation_factor_family_-_putative)	-
LinJ.14	transcript	17713	19699	+	LINF_140005600-T	40	18629(8)	ND	ND	LINF_140005600(DHHC_palmitoyltransferase_-_putative)	-
LinJ.14	transcript	19700	20875	+	LINF_140005700-T	108	19708(2)|19757(1)	1	ND	LINF_140005700(hypothetical_protein_-_conserved)	PolyA_annotated_by_Isoseq
LinJ.14	transcript	21106	23264	+	LINF_140005800-T	48	21191(2)|22987(8)|23074(2)	1	ND	LINF_140005800(DnaJ_domain_containing_protein_-_putative)	PolyA_annotated_by_Isoseq_Alt_PolyA_Isoseq:23248(1)
LinJ.14	transcript	23581	27004	+	LINF_140005900-T	68	27016(1)|23603(1)|23600(1)|26981(5)	1	ND	LINF_140005900(hypothetical_protein_-_conserved)	PolyA_annotated_by_Isoseq
LinJ.14	transcript	27524	29468	+	LINF_140006000-T	108	27711(1)|27585(1)	1	ND	LINF_140006000(DnaJ_domain_containing_protein_-_putative)	PolyA_annotated_by_Isoseq
LinJ.14	transcript	29955	31825	+	LINF_140006100-T	50	29978(5)|29915(39)|30077(1)	ND	ND	LINF_140006100(hypothetical_protein_-_conserved)	-
LinJ.14	transcript	31826	34470	+	LINF_140006200-T	210	33782(45)|33813(9)|31888(10)|31843(44)|31732(1)	2	ND	LINF_140006200(inosine-guanine_nucleoside_hydrolase_-_putative)	PolyA_annotated_by_Isoseq_Alt_PolyA_Isoseq:34473(1)
LinJ.14	transcript	34908	37525	+	LINF_140006300-T	123	35008(1)|34934(5)|35005(2)|34916(28)	ND	ND	LINF_140006300(histone_acetyltransferase_-_putative)	-
LinJ.14	transcript	37526	38646	+	LINF_140006400-T	145	37668(3)|37731(17)|37517(52)|37529(37)|37537(2)	1	ND	LINF_140006400(60S_ribosomal_protein_-_putative)	PolyA_annotated_by_Isoseq
LinJ.14	transcript	38927	42173	+	LINF_140006500-T	85	39012(1)|39023(1)|38930(21)|38944(4)|39180(1)	1	ND	LINF_140006500(hypothetical_protein_-_conserved)	PolyA_annotated_by_Isoseq
LinJ.14	transcript	42443	46514	+	LINF_140006600-T	16	42467(1)|42449(1)|42421(2)|42715(2)|42601(11)	ND	ND	LINF_140006600(hypothetical_protein_-_conserved)	-
LinJ.14	transcript	46515	48633	+	LINF_140006700-T	288	46465(3)|46519(21)|46482(34)	1	ND	LINF_140006700(carboxypeptidase_-_putative)	PolyA_annotated_by_Isoseq_Alt_PolyA_Isoseq:48573(1)|48631(1)|48633(1)
LinJ.14	transcript	49123	50711	+	LINF_140006800-T	1712	49035(1)|49212(1)|49161(1)|49024(2)|49160(47)|49168(7)	2	ND	LINF_140006800(AhpC/TSA_family/Thioredoxin-like_-_putative)	PolyA_annotated_by_Isoseq_Alt_PolyA_Isoseq:50697(1)
LinJ.14	transcript	51170	52323	+	LINF_140006900-T	75	ND	ND	ND	LINF_140006900(Bardet-Biedl_syndrome_10_protein_homolog_(BBS10-like_protein_10)_-_putative)	-
LinJ.14	transcript	52324	53658	+	LINF_140006950-T	48	52329(1)	ND	ND	unknown	-
LinJ.14	transcript	53659	55837	+	LINF_140007000-T	103	53649(3)|53683(1)|53692(1)	ND	ND	LINF_140007000(Domain_of_unknown_function_(DUF4201)_-_putative)	-
LinJ.14	transcript	55838	59503	+	LINF_140007100-T	50	55944(9)|55964(11)|56056(1)	1	59504(1)	LINF_140007100(PX_domain_containing_protein_-_putative)	PolyA_annotated_by_Isoseq
LinJ.14	transcript	59938	62511	+	LINF_140007200-T	66	60055(2)|60033(1)	ND	ND	LINF_140007200(hypothetical_protein)	-
LinJ.14	transcript	62512	68712	+	LINF_140007300-T	92	62503(3)|62529(2)|62514(1)	1	ND	LINF_140007300(hypothetical_protein_-_conserved)	PolyA_annotated_by_Isoseq_Alt_PolyA_Isoseq:68679(1)|68692(1)|68696(1)|68700(1)
LinJ.14	transcript	69121	69890	+	LINF_140007400-T	275	69130(11)|69196(1)	1	ND	LINF_140007400(Scavenger_mRNA_decapping_enzyme_C-term_binding/HIT_domain_containing_protein_-_putative)	PolyA_annotated_by_Isoseq
LinJ.14	transcript	70113	71631	+	LINF_140007500-T	417	70203(1)|70160(54)|70163(29)|69980(2)	ND	ND	LINF_140007500(hypothetical_protein_-_conserved)	-
LinJ.14	transcript	71632	72994	+	LINF_140007550-T	107	71660(9)|71680(1)	ND	ND	unknown	-
LinJ.14	transcript	72995	75954	+	LINF_140007600-T	45	72887(4)|72643(7)|72989(12)|72998(41)|72991(4)	1	ND	LINF_140007600(von_Willebrand_factor_type_A_domain_containing_protein_-_putative)	PolyA_annotated_by_Isoseq_Alt_PolyA_Isoseq:75943(1)|75948(1)
LinJ.14	transcript	76270	78583	+	LINF_140007700-T	44	76217(4)|76176(17)|76307(2)	ND	ND	LINF_140007700(hypothetical_protein_-_conserved)	-
LinJ.14	transcript	78584	82154	+	LINF_140007800-T	76	78415(2)|78427(8)|78587(24)|78519(1)|78619(1)|78594(6)|78491(48)|78403(9)	1	ND	LINF_140007800(hypothetical_protein_-_conserved)	PolyA_annotated_by_Isoseq
LinJ.14	transcript	82669	84077	+	LINF_140007900-T	104	82918(19)|82913(12)|82984(2)|82948(1)|82981(33)|82947(9)|83001(2)	1	ND	LINF_140007900(hypothetical_protein_-_conserved)	PolyA_annotated_by_Isoseq
LinJ.14	transcript	84471	86084	+	LINF_140008000-T	48	84510(1)|84521(1)|84540(1)|84461(1)	ND	ND	LINF_140008000(hypothetical_protein_-_conserved)	-
LinJ.14	transcript	86085	88006	+	LINF_140008100-T	388	86204(1)|86064(2)|86103(18)|86076(1)	1	ND	LINF_140008100(proteasome_alpha_3_subunit_-_putative)	PolyA_annotated_by_Isoseq
LinJ.14	transcript	88393	93152	+	LINF_140008200-T	268	88920(1)|89081(1)|89747(2)|88488(28)|88406(23)|88915(12)	1	ND	LINF_140008200(amino_acid_permease_-_putative)	PolyA_annotated_by_Isoseq_Alt_PolyA_Isoseq:93126(1)|93133(1)|93144(1)|93144(1)|93150(1)
LinJ.14	transcript	93400	98010	+	LINF_140008300-T	36	97340(20)|97373(8)|97484(1)|93411(4)|93646(1)|93404(1)	1	ND	LINF_140008300(Transmembrane_amino_acid_transporter_protein_-_putative)	PolyA_annotated_by_Isoseq
LinJ.14	transcript	98503	106215	+	LINF_140008400-T	115	98506(3)|105345(27)	ND	ND	LINF_140008400(inositol_polyphosphate_kinase-like_protein_-_putative)	-
LinJ.14	transcript	106216	109816	+	LINF_140008500-T	59	106243(11)|106240(6)|106210(7)	1	ND	LINF_140008500(threonine_synthase_-_putative)	PolyA_annotated_by_Isoseq
LinJ.14	transcript	110314	113928	+	LINF_140008600-T	27	110218(1)|110278(7)|110225(5)|110330(2)	1	ND	LINF_140008600(hypothetical_protein_-_conserved)	PolyA_annotated_by_Isoseq_Alt_PolyA_Isoseq:113926(1)|113927(1)
LinJ.14	transcript	114189	124159	+	LINF_140008700-T	48	114201(2)|114243(2)|114246(3)	1	ND	LINF_140008700(hypothetical_protein_-_conserved)	PolyA_annotated_by_Isoseq_Alt_PolyA_Isoseq:123870(1)|123872(1)|123872(1)
LinJ.14	transcript	124454	128407	+	LINF_140008800-T	87	124260(5)|124530(18)|124278(2)|124546(2)|124184(3)|124445(8)|124251(7)	1	ND	LINF_140008800(Plasma-membrane_choline_transporter_-_putative)	PolyA_annotated_by_Isoseq
LinJ.14	transcript	128927	130902	+	LINF_140008850-T	37	ND	1	ND	unknown	PolyA_annotated_by_Isoseq
LinJ.14	transcript	131153	134400	+	LINF_140008900-T	43	131188(10)|131255(1)|133115(9)|133843(14)|133491(2)|133924(1)|131205(5)|131230(9)|131165(17)	1	ND	LINF_140008900(hypothetical_protein_-_conserved)	PolyA_annotated_by_Isoseq
LinJ.14	transcript	134652	138149	+	LINF_140009000-T	71	134729(8)|136614(16)|137341(11)|137422(2)|134664(31)|134687(14)|134704(3)	ND	ND	LINF_140009000(hypothetical_protein_-_conserved)	-
LinJ.14	transcript	138150	141400	+	LINF_140009100-T	67	138202(4)|138345(2)|140112(13)|140840(15)|138227(8)|138185(9)|138162(25)	1	ND	LINF_140009100(hypothetical_protein_-_conserved)	PolyA_annotated_by_Isoseq_Alt_PolyA_Isoseq:141397(1)
LinJ.14	transcript	141649	145056	+	LINF_140009200-T	69	141726(9)|141844(1)|141751(1)|143611(8)|143708(1)|144131(9)|143987(2)|144206(1)|141701(6)|141661(22)|141684(14)	1	ND	LINF_140009200(hypothetical_protein_-_conserved)	PolyA_annotated_by_Isoseq_Alt_PolyA_Isoseq:145045(1)|145051(1)|145055(1)
LinJ.14	transcript	145436	146640	+	LINF_140009300-T	47	145447(40)|145474(1)	ND	ND	LINF_140009300(hypothetical_protein_-_conserved)	-
LinJ.14	transcript	146641	150238	+	LINF_140009400-T	65	146660(8)|146679(1)|150165(7)	1	ND	LINF_140009400(Protein_of_unknown_function_(DUF1253)_-_putative)	PolyA_annotated_by_Isoseq_Alt_PolyA_Isoseq:150235(1)|150237(1)
LinJ.14	transcript	150666	154132	+	LINF_140009500-T	53	150687(4)|150681(2)	1	ND	LINF_140009500(Iguana/Dzip1-like_DAZ-interacting_protein_N-terminal_-_putative)	PolyA_annotated_by_Isoseq
LinJ.14	transcript	154670	156592	+	LINF_140009600-T	61	154613(1)	ND	ND	LINF_140009600(mRNA_capping_enzyme_-_beta_chain_-_putative)	-
LinJ.14	transcript	156593	158567	+	LINF_140009700-T	29	156631(8)|156618(21)	1	ND	LINF_140009700(Pyridine_nucleotide-disulphide_oxidoreductase_-_putative)	PolyA_annotated_by_Isoseq
LinJ.14	transcript	158900	160710	+	LINF_140009800-T	23	158908(2)|158888(21)	ND	ND	LINF_140009800(hypothetical_protein)	-
LinJ.14	transcript	160711	162308	+	LINF_140009900-T	380	160794(2)|160855(2)|160758(11)|160434(2)|160718(311)|160760(5)|160972(1)|160785(1)|160723(79)|160783(15)|160407(27)	2	ND	LINF_140009900(N-terminal_conserved_domain_of_Nudc./CS_domain_containing_protein_-_putative)	PolyA_annotated_by_Isoseq_Alt_PolyA_Isoseq:162298(1)|162299(1)
LinJ.14	transcript	162580	166213	+	LINF_140010000-T	86	164733(1)|165370(2)|162567(1)|164630(2)|164703(2)	ND	ND	LINF_140010000(cystathionine_beta-lyase-like_protein)	-
LinJ.14	transcript	166339	170238	+	LINF_140010100-T	10	ND	ND	ND	LINF_140010100(UDP-glucoronosyl_and_UDP-glucosyl_transferase_-_putative)	-
LinJ.14	transcript	173022	174206	-	LINF_140010150-T	ND	ND	ND	ND	unknown	-
LinJ.14	transcript	174682	178542	-	LINF_140010200-T	199	175649(14)|175646(1)|178465(11)|178361(1)	1	ND	LINF_140010200(Amastin_surface_glycoprotein_-_putative)	-
LinJ.14	transcript	178922	184142	-	LINF_140010300-T	207	178613(1)|183877(1)|183966(1)|183954(1)|182085(6)|180035(13)|180033(5)|179502(15)|179450(5)|179424(1)|183918(3)|184101(7)|183882(3)	1	ND	LINF_140010300(hypothetical_protein_-_conserved)	PolyA_annotated_by_Isoseq_Alt_PolyA_Isoseq:178923(1)|178925(1)|178968(1)|178968(1)|179210(1)
LinJ.14	transcript	184586	187511	-	LINF_140010350-T	16	184190(1)|187465(7)|187501(1)	1	ND	unknown	PolyA_annotated_by_Isoseq_Alt_PolyA_Isoseq:184738(1)
LinJ.14	transcript	187512	190558	-	LINF_140010400-T	110	187645(2)|190543(9)|190319(2)	ND	ND	LINF_140010400(hypothetical_protein_-_conserved)	-
LinJ.14	transcript	190559	191814	-	LINF_140010450-T	66	191795(1)|191765(1)	ND	ND	unknown	-
LinJ.14	transcript	191815	196504	-	LINF_140010500-T	21	191886(2)|192367(19)	ND	ND	LINF_140010500(stearic_acid_desaturase_-_putative)	-
LinJ.14	transcript	196879	197424	-	LINF_140010600-T	158	197365(7)	1	ND	LINF_140010600(hypothetical_protein_-_conserved)	PolyA_annotated_by_Isoseq
LinJ.14	transcript	197774	199987	-	LINF_140010700-T	103	199812(64)|199933(28)|199968(5)	1	ND	LINF_140010700(Ion_channel_-_putative)	PolyA_annotated_by_Isoseq
LinJ.14	transcript	200302	203072	-	LINF_140010800-T	106	202215(22)|202383(2)|202107(11)|202146(1)|202270(1)|202024(1)|201975(1)|202978(104)|202961(1)|203004(1)	1	ND	LINF_140010800(ion_transport_protein-like_protein)	PolyA_annotated_by_Isoseq
LinJ.14	transcript	203073	203984	-	LINF_140010850-T	68	203933(1)	ND	ND	unknown	-
LinJ.14	transcript	203985	207363	-	LINF_140010900-T	64	204234(3)|204153(8)|204091(4)|207352(7)|207234(1)	ND	ND	LINF_140010900(hypothetical_protein_-_conserved)	-
LinJ.14	transcript	208343	213277	-	LINF_140011000-T	57	207795(1)|213259(3)|207798(8)|207782(5)	1	ND	LINF_140011000(hypothetical_protein_-_conserved)	PolyA_annotated_by_Isoseq
LinJ.14	transcript	213278	214978	-	LINF_140011100-T	115	214895(6)|214878(1)	ND	ND	LINF_140011100(hypothetical_protein)	-
LinJ.14	transcript	215527	219664	-	LINF_140011200-T	95	215115(3)|219628(13)|219636(32)|219575(1)	4	ND	LINF_140011200(WD_domain_-_G-beta_repeat_-_putative)	PolyA_annotated_by_Isoseq
LinJ.14	transcript	219994	221233	-	LINF_140011300-T	250	219707(1)|220363(3)|220357(1)|221209(11)|221218(30)	1	ND	LINF_140011300(hypothetical_protein_-_conserved)	PolyA_annotated_by_Isoseq
LinJ.14	transcript	221524	226617	-	LINF_140011400-T	106	221242(26)|226333(3)|226580(2)|226167(7)	1	ND	LINF_140011400(hypothetical_protein_-_conserved)	PolyA_annotated_by_Isoseq
LinJ.14	transcript	226618	228914	-	LINF_140011500-T	67	228871(1)	ND	ND	LINF_140011500(hypothetical_protein_-_conserved)	-
LinJ.14	transcript	229194	230946	-	LINF_140011600-T	66	230926(5)|230943(41)	1	ND	LINF_140011600(hypothetical_protein_-_conserved)	PolyA_annotated_by_Isoseq
LinJ.14	transcript	231283	233326	-	LINF_140011700-T	50	233322(10)|233318(1)|232970(2)|233020(9)|233018(7)	1	ND	LINF_140011700(hypothetical_protein_-_conserved)	longer_CDS_in_5p|PolyA_annotated_by_Isoseq
LinJ.14	transcript	233327	235099	-	LINF_140011800-T	69	233356(1)|235043(2)|235077(24)	ND	ND	LINF_140011800(LSD1_zinc_finger_containing_protein_-_putative)	-
LinJ.14	transcript	235100	239492	-	LINF_140011900-T	46	235239(5)|235131(1)|235112(2)|239281(2)|239288(2)	ND	ND	LINF_140011900(fatty_acid_elongase_-_putative)	-
LinJ.14	transcript	239681	242421	-	LINF_140012000-T	910	242387(21)|242327(1)|242250(2)|242374(5)|242380(6)	1	239699(1)|239681(1)	LINF_140012000(fatty_acid_elongase_-_putative)	PolyA_annotated_by_Isoseq_Alt_PolyA_Isoseq:239927(1)
LinJ.14	transcript	242855	246528	-	LINF_140012100-T	1866	246406(1)|244429(2)|243694(11)|243539(1)|243473(1)|246486(2)|246496(2)|246517(35)	6	ND	LINF_140012100(fatty_acid_elongase_-_putative)	PolyA_annotated_by_Isoseq_Alt_PolyA_Isoseq:242855(2)|242855(2)|242848(1)|242852(1)|242855(1)|242855(1)|244056(1)|244056(1)|244156(1)
LinJ.14	transcript	246863	248819	-	LINF_140012200-T	283	246534(3)|246565(1)|246566(1)|246535(1)|248763(18)|248805(75)|248752(1)	2	ND	LINF_140012200(fatty_acid_elongase_-_putative)	PolyA_annotated_by_Isoseq_Alt_PolyA_Isoseq:246870(1)|247158(1)
LinJ.14	transcript	248820	251321	-	LINF_140012250-T	131	251245(1)|249839(2)|249806(2)|251305(2)|251314(15)|250843(7)	ND	ND	LINF_140012250(unknown)	longer_CDS_in_5p
LinJ.14	transcript	251798	255151	-	LINF_140012300-T	1448	252428(4)|253164(9)|252435(8)|253171(4)|255033(1)|252440(9)|253175(4)|254949(1)|253287(5)|253309(24)|253172(1)|253320(92)|253179(1)|252446(37)|255087(7)|253176(1)|253112(21)|255099(5)|253265(1)|253136(84)|255125(25)	2	ND	LINF_140012300(fatty_acid_elongase_-_putative)	PolyA_annotated_by_Isoseq_Alt_PolyA_Isoseq:251665(1)|251793(1)|251799(1)|251877(1)
LinJ.14	transcript	255152	267139	-	LINF_140012400-T	284	255263(2)|255198(1)|255181(1)|255195(1)|255184(1)|255109(1)|255154(1)|264214(3)|264063(4)|264123(1)|262071(4)|262203(2)|262210(3)|260066(8)|260054(2)|260106(1)|258062(5)|258202(2)|267101(6)|258050(1)|267130(17)|256194(2)|264075(6)	ND	ND	LINF_140012400(fatty_acid_elongase_-_putative)	-
LinJ.14	transcript	267471	270254	-	LINF_140012500-T	293	269482(2)|270216(4)|270245(14)|270189(1)	2	267471(3)	LINF_140012500(fatty_acid_elongase_-_putative)	PolyA_annotated_by_Isoseq_Alt_PolyA_Isoseq:267473(2)|267472(1)
LinJ.14	transcript	270586	274934	-	LINF_140012600-T	412	274922(9)|274735(1)|272899(3)	1	270602(1)|270586(1)	LINF_140012600(fatty_acid_elongase_-_putative)	PolyA_annotated_by_Isoseq_Alt_PolyA_Isoseq:270587(1)|270594(1)
LinJ.14	transcript	275179	278513	-	LINF_140012700-T	161	278433(1)|278476(1)|277758(3)|278318(4)|278226(7)|278497(28)	1	ND	LINF_140012700(fatty_acid_elongase_-_putative)	PolyA_annotated_by_Isoseq
LinJ.14	transcript	278930	280627	-	LINF_140012750-T	154	280626(1)|279388(2)|280619(4)|280546(1)	1	ND	unknown	PolyA_annotated_by_Isoseq
LinJ.14	transcript	280945	285205	-	LINF_140012800-T	325	281073(12)|284488(7)|284480(2)|285200(6)|285086(5)	1	280976(2)|280945(3)	LINF_140012800(fatty_acid_elongase_-_putative)	PolyA_annotated_by_Isoseq_Alt_PolyA_Isoseq:280946(1)|280972(1)
LinJ.14	transcript	285611	287461	-	LINF_140012850-T	39	285235(1)|285237(3)|287368(2)|287347(12)	1	ND	unknown	PolyA_annotated_by_Isoseq_Alt_PolyA_Isoseq:285611(1)|285623(1)
LinJ.14	transcript	287462	290309	-	LINF_140012900-T	26	290198(2)|290224(9)	ND	ND	LINF_140012900(fatty_acid_elongase_-_putative)	-
LinJ.14	transcript	290310	293941	-	LINF_140013000-T	30	291423(8)|291343(2)|291443(2)|291397(4)|291433(3)|293623(21)|292622(4)	ND	ND	LINF_140013000(fatty_acid_elongase_-_putative)	-
LinJ.14	transcript	293942	298407	-	LINF_140013100-T	42	293954(3)|298339(2)|298302(1)|296766(2)|296727(1)|298355(20)|298269(2)|298170(4)	ND	ND	LINF_140013100(fatty_acid_elongase_-_putative)	-
LinJ.14	transcript	298717	306017	-	LINF_140013200-T	324	302917(30)|302891(1)|305862(3)|305956(5)|305902(2)	2	ND	LINF_140013200(fatty_acid_elongase_-_putative)	PolyA_annotated_by_Isoseq_Alt_PolyA_Isoseq:298717(2)|303166(2)|298717(1)|298717(1)|298717(1)|298718(1)|298718(1)|303165(1)|303166(1)|303166(1)
LinJ.14	transcript	306435	312515	-	LINF_140013300-T	17	312455(1)	2	ND	LINF_140013300(hypothetical_protein_-_conserved)	PolyA_annotated_by_Isoseq_Alt_PolyA_Isoseq:306434(1)
LinJ.14	transcript	312516	315346	-	LINF_140013400-T	153	312519(12)|315179(12)|315024(8)|315020(2)|315101(2)|315303(46)	ND	ND	LINF_140013400(guanine_nucleotide-binding_protein-like_protein)	-
LinJ.14	transcript	315651	318626	-	LINF_140013500-T	76	318507(1)|316207(5)|318603(16)|318578(70)|318601(5)	1	ND	LINF_140013500(hypothetical_protein_-_conserved)	PolyA_annotated_by_Isoseq
LinJ.14	transcript	318627	320102	-	LINF_140013600-T	154	319911(1)|319979(10)|319996(9)|319998(3)	ND	ND	LINF_140013600(Ribosomal_prokaryotic_L21_protein_-_putative)	-
LinJ.14	transcript	320350	334378	-	LINF_140013700-T	54	320129(1)|334307(2)|334261(1)|334276(4)|334357(3)	2	ND	LINF_140013700(hypothetical_protein_-_conserved)	PolyA_annotated_by_Isoseq_Alt_PolyA_Isoseq:320357(2)|320334(1)|320347(1)|320353(1)|320354(1)|320357(1)|320359(1)|320375(1)
LinJ.14	transcript	334988	337759	-	LINF_140013800-T	340	334458(6)|337653(12)|337680(1)|337608(1)|334982(6)	1	ND	LINF_140013800(hypothetical_protein_-_conserved)	PolyA_annotated_by_Isoseq
LinJ.14	transcript	338201	344045	-	LINF_140013900-T	68	337833(1)|337848(3)|337857(17)|337863(25)|339177(3)|344039(2)|344042(7)	1	ND	LINF_140013900(kinesin_-_putative)	PolyA_annotated_by_Isoseq
LinJ.14	transcript	344610	346833	-	LINF_140014000-T	68	344061(1)|346808(4)|346802(1)|346796(1)	2	ND	LINF_140014000(Domain_of_unknown_function_(DUF4201)_-_putative)	PolyA_annotated_by_Isoseq
LinJ.14	transcript	347315	352222	-	LINF_140014100-T	85	352200(2)|352173(4)	1	ND	LINF_140014100(protein_kinase_-_putative)	PolyA_annotated_by_Isoseq
LinJ.14	transcript	352480	357558	-	LINF_140014300-T	189	357572(1)|357579(8)|357549(19)|357522(2)	1	ND	LINF_140014300(SNF2_family_helicase-like_protein_-_putative)	PolyA_annotated_by_Isoseq_Alt_PolyA_Isoseq:352482(1)|352488(1)|352494(1)|352494(1)|352496(1)|352502(1)
LinJ.14	transcript	357963	360449	-	LINF_140014400-T	1971	360400(11)|360426(7)|360436(81)|360432(1)|360447(1)|360283(2)	4	ND	LINF_140014400(calpain-like_cysteine_peptidase_-_putative)	PolyA_annotated_by_Isoseq_Alt_PolyA_Isoseq:357962(2)|357959(1)|357959(1)|357961(1)|357961(1)|357963(1)|357963(1)
LinJ.14	transcript	360928	363124	-	LINF_140014500-T	2131	360496(46)|360525(5)|363105(24)|363088(2)|363114(283)	3	ND	LINF_140014500(calpain-like_cysteine_peptidase_-_putative)	PolyA_annotated_by_Isoseq_Alt_PolyA_Isoseq:360908(1)|360912(1)|360914(1)|360914(1)|360928(1)
LinJ.14	transcript	363378	364185	-	LINF_140014550-T	80	363140(2)|364168(2)|364154(1)	1	ND	unknown	PolyA_annotated_by_Isoseq
LinJ.14	transcript	364507	367841	-	LINF_140014700-T	63	364204(5)|367811(7)|367445(2)|367458(2)|367626(1)|367705(15)|367751(10)|367795(4)	1	ND	LINF_140014600(hypothetical_protein)|LINF_140014700(hypothetical_protein)	PolyA_annotated_by_Isoseq_Alt_PolyA_Isoseq:364508(1)
LinJ.14	transcript	368139	371870	-	LINF_140014800-T	61	371858(1)|371786(1)|371798(7)|371806(2)|371792(3)	2	ND	LINF_140014800(hypothetical_protein_-_conserved)	PolyA_annotated_by_Isoseq_Alt_PolyA_Isoseq:368062(1)|368141(1)
LinJ.14	transcript	372270	375090	-	LINF_140014900-T	62	375082(13)|375088(1)|375089(1)|375048(1)|374901(2)|374978(3)|374996(12)	1	ND	LINF_140014900(hypothetical_protein_-_conserved)	PolyA_annotated_by_Isoseq_Alt_PolyA_Isoseq:372300(1)|372302(1)|372426(1)
LinJ.14	transcript	375419	383454	-	LINF_140015000-T	46	375105(15)|377136(17)|375728(23)|375731(1)|383131(20)|383192(5)	1	ND	LINF_140015000(protein_phosphatase_2C-like_protein)	PolyA_annotated_by_Isoseq
LinJ.14	transcript	383455	384644	-	LINF_140015100-T	249	383478(4)|384411(1)|384620(6)	ND	ND	LINF_140015100(hypothetical_protein)	-
LinJ.14	transcript	384922	387556	-	LINF_140015150-T	25	384820(5)|384806(2)|384815(13)|387543(3)	1	ND	unknown	PolyA_annotated_by_Isoseq
LinJ.14	transcript	387866	390275	-	LINF_140015200-T	368	388049(5)|387894(4)|390064(1)|390252(2)|390270(29)	1	388058(1)|387864(1)	LINF_140015200(glutathione_synthetase_-_putative)	PolyA_annotated_by_Isoseq_Alt_PolyA_Isoseq:387871(1)
LinJ.14	transcript	390566	397113	-	LINF_140015300-T	138	390472(55)|390440(7)|397061(1)|401501(13)|401771(44)	1	ND	LINF_140015300(mitochondrial_DNA_polymerase_I_protein_C_-_putative)	PolyA_annotated_by_Isoseq_Alt_PolyA_Isoseq:390566(1)|390577(1)|390581(1)|390583(1)
LinJ.14	transcript	397603	401814	-	LINF_140015400-T	65	401501(13)|401771(44)|401851(1)	3	ND	LINF_140015400(tc40_antigen-like)	PolyA_annotated_by_Isoseq_Alt_PolyA_Isoseq:397603(1)|397605(1)|397610(1)
LinJ.14	transcript	402446	408212	-	LINF_140015500-T	142	401851(1)|408174(1)|407669(7)|407529(2)|408203(8)|407757(3)|407851(16)	1	ND	LINF_140015500(hypothetical_protein_-_conserved)	PolyA_annotated_by_Isoseq
LinJ.14	transcript	408582	409783	-	LINF_140015600-T	70	409684(1)|409737(1)|409716(1)|409750(5)|409779(9)	1	ND	LINF_140015600(Ribosomal_protein_L16p/L10e_-_putative)	PolyA_annotated_by_Isoseq
LinJ.14	transcript	410468	414862	-	LINF_140015700-T	73	409865(49)|409884(3)|409891(3)|410012(7)|410060(35)|409853(7)|414806(7)|414685(1)	1	ND	LINF_140015700(RNA_editing_3'_terminal_uridylyl_transferase_1)	-'|PolyA_annotated_by_Isoseq_Alt_PolyA_Isoseq:410477(1)|410477(1)|410478(1)|410481(1)|410482(1)|410495(1)
LinJ.14	transcript	414863	417463	-	LINF_140015800-T	57	416283(3)|417379(3)|417383(22)|417453(5)	ND	ND	LINF_140015800(hypothetical_protein_-_conserved)	-
LinJ.14	transcript	419105	426645	-	LINF_140015900-T	52	426552(1)|426500(1)|421153(13)|421149(4)|421248(3)|426554(9)|426627(3)	1	ND	LINF_140015900(sodium/hydrogen_exchanger_-_putative)	PolyA_annotated_by_Isoseq
LinJ.14	transcript	427021	429749	-	LINF_140016000-T	216	426663(31)|426746(2)|426661(14)|429324(6)|429725(3)|429688(1)	1	ND	LINF_140016000(ADP/ATP_mitochondrial_carrier-like_protein)	PolyA_annotated_by_Isoseq_Alt_PolyA_Isoseq:427091(1)
LinJ.14	transcript	430103	432188	-	LINF_140016100-T	74	430625(2)|430616(1)|430636(3)	1	ND	LINF_140016100(hypothetical_protein_-_conserved)	PolyA_annotated_by_Isoseq
LinJ.14	transcript	432515	435857	-	LINF_140016200-T	33	432200(20)|432244(1)|435829(3)	1	ND	LINF_140016200(hypothetical_protein_-_conserved)	PolyA_annotated_by_Isoseq_Alt_PolyA_Isoseq:432528(1)
LinJ.14	transcript	436382	438239	-	LINF_140016300-T	82	435953(18)|435999(4)|438092(1)|438212(8)|438219(5)|438198(1)	1	ND	LINF_140016300(hypothetical_protein_-_conserved)	PolyA_annotated_by_Isoseq_Alt_PolyA_Isoseq:436391(1)|436392(1)
LinJ.14	transcript	438476	440440	-	LINF_140016400-T	107	440227(3)|440422(1)|440428(1)|440432(11)	1	438476(2)	LINF_140016400(hypothetical_protein_-_conserved)	PolyA_annotated_by_Isoseq
LinJ.14	transcript	440955	443758	-	LINF_140016500-T	300	440477(29)|440462(3)|441052(35)|441038(2)|443697(2)|443714(2)|443738(15)	1	ND	LINF_140016500(Domain_of_unknown_function_(DUF202)_-_putative)	PolyA_annotated_by_Isoseq
[truncated: 7,647 more rows]

## Sheet: Relative transcript levels
Transcript ID	TPMs	Function
LINF_270018300-T	3059.1 ± 237.5	putative histone H1
LINF_060005000-T	3045.2 ± 381.5	histone H4
LINF_130010600-T	2872.2 ± 67.2	40S ribosomal protein S12 - putative
LINF_250014900-T	2691.3 ± 60.7	cyclophilin A | CyP1
LINF_190005200-T	2456.7 ± 220.9	histone H2B
LINF_350007500-T	2398.6 ± 210.0	60S ribosomal protein L30
LINF_270006200-T	2379.3 ± 68.1	WW domain/Zinc finger C-x8-C-x5-C-x3-H type | ZFP3
LINF_130009400-T	2362.5 ± 105.1	Alba - putative
LINF_270018800-T	2356.2 ± 187.1	putative histone H1
LINF_290024100-T	2262.3 ± 158.0	histone H2A - putative
LINF_210028500-T	2160.8 ± 86.3	beta tubulin
LINF_100016800-T	2086.0 ± 51.6	histone H3 - putative
LINF_090020900-T	2082.2 ± 147.6	histone H2B
LINF_260013700-T	1850.5 ± 41.8	40S ribosomal protein S16 - putative
LINF_360026000-T	1846.1 ± 131.0	inosine-guanosine transporter
LINF_100017000-T	1795.0 ± 62.1	histone H3 - putative
LINF_260028900-T	1786.9 ± 52.6	60S ribosomal protein L35 - putative
LINF_130017300-T	1772.4 ± 55.9	40S ribosomal protein S4 - putative
LINF_300039100-T	1753.7 ± 32.4	60S ribosomal protein L9 - putative
LINF_200021000-T	1738.7 ± 61.0	40S ribosomal protein S11 - putative
LINF_260013800-T	1708.7 ± 47.5	40S ribosomal protein S16 - putative
LINF_230018500-T	1627.6 ± 268.5	hypothetical protein - conserved
LINF_130022200-T	1612.9 ± 120.3	60S ribosomal protein L44 - putative
LINF_260028800-T	1611.7 ± 37.9	60S ribosomal protein L35 - putative
LINF_190005300-T	1588.4 ± 79.4	histone H2B
LINF_290023900-T	1584.2 ± 11.2	histone H2A - putative
LINF_130017200-T	1582.4 ± 48.0	40S ribosomal protein S4 - putative
LINF_030007300-T	1578.7 ± 110.0	ribosomal protein L38 - putative
LINF_130008400-T	1559.2 ± 65.8	alpha tubulin
LINF_350043400-T	1557.6 ± 56.9	60S ribosomal protein L23 - putative
LINF_290024000-T	1557.3 ± 32.8	histone H2A - putative
LINF_020005100-T	1554.9 ± 90.5	histone H4
LINF_130008800-T	1551.6 ± 57.8	alpha tubulin
LINF_350027400-T	1538.8 ± 109.4	kinetoplastid membrane protein-11
LINF_240028300-T	1535.0 ± 65.4	60S ribosomal protein L12 - putative
LINF_350010700-T	1531.8 ± 49.9	60S ribosomal protein L18a - putative
LINF_230005400-T	1528.6 ± 150.7	peroxidoxin
LINF_190005400-T	1523.2 ± 50.3	40S ribosomal protein S2
LINF_280035000-T	1522.6 ± 156.0	heat shock protein 70 | HSP70 | HSP70-type II
LINF_320009400-T	1520.9 ± 66.7	60S ribosomal protein L17 - putative
LINF_130007700-T	1509.2 ± 61.8	alpha tubulin
LINF_130008700-T	1508.6 ± 55.9	alpha tubulin
LINF_210016700-T	1505.1 ± 90.6	histone H2A - putative
LINF_360044800-T	1503.7 ± 398.6	hypothetical protein - conserved
LINF_130008300-T	1502.4 ± 57.5	alpha tubulin
LINF_320013000-T	1501.8 ± 84.9	RNA binding protein - putative
LINF_130008500-T	1496.8 ± 66.4	alpha tubulin
LINF_130008100-T	1493.0 ± 54.2	alpha tubulin
LINF_130007800-T	1492.4 ± 59.3	alpha tubulin
LINF_130008600-T	1492.3 ± 60.6	alpha tubulin
LINF_130007900-T	1487.9 ± 51.9	alpha tubulin
LINF_140019100-T	1487.5 ± 100.7	ubiquitin/ribosomal protein S27a - putative
LINF_230018600-T	1458.8 ± 124.6	hydrophilic acylated surface protein a
LINF_350009300-T	1455.2 ± 53.6	40S ribosomal protein S3A - putative
LINF_130008200-T	1452.0 ± 57.1	alpha tubulin
LINF_130008000-T	1438.8 ± 61.3	alpha tubulin
LINF_350025500-T	1424.0 ± 57.4	60S ribosomal protein L32
LINF_350027500-T	1422.3 ± 110.4	kinetoplastid membrane protein-11
LINF_230007100-T	1416.2 ± 69.6	endoribonuclease L-PSP (pb5) - putative
LINF_190008800-T	1398.4 ± 26.3	40S ribosomal protein S13 - putative
LINF_260027600-T	1397.7 ± 13.6	ribosomal protein L38 - putative
LINF_210016800-T	1388.4 ± 83.8	histone H2A - putative
LINF_260021300-T	1385.4 ± 58.1	40S ribosomal protein S33 - putative
LINF_350009200-T	1379.5 ± 48.6	40S ribosomal protein S3A - putative
LINF_280034800-T	1371.3 ± 23.6	receptor for activated C kinase 1
LINF_110015700-T	1367.0 ± 30.0	40S ribosomal protein S5
LINF_110015600-T	1361.1 ± 25.0	40S ribosomal protein S5
LINF_280028800-T	1338.2 ± 46.5	ribosomal protein S29 - putative
LINF_210018100-T	1326.7 ± 11.6	60S ribosomal protein L9 - putative
LINF_300014200-T	1324.5 ± 46.0	surface protein amastin - putative
LINF_330014100-T	1300.4 ± 103.5	60S ribosomal protein L6 - putative
LINF_260021500-T	1292.6 ± 102.3	40S ribosomal protein S33 - putative
LINF_340044000-T	1288.4 ± 50.4	60S ribosomal protein L21 - putative
LINF_340030100-T	1284.3 ± 42.4	ribosomal protein l35a - putative
LINF_240026700-T	1282.7 ± 33.4	60S ribosomal protein L26 - putative
LINF_280010400-T	1280.1 ± 41.1	ribosomal protein S26 - putative
LINF_320009600-T	1276.4 ± 26.3	40S ribosomal protein S2
LINF_360046500-T	1274.7 ± 39.1	60S ribosomal protein L10a - putative
LINF_360015700-T	1271.5 ± 37.4	40S ribosomal protein S10 - putative
LINF_340014400-T	1269.6 ± 38.6	60S ribosomal protein L13a - putative
LINF_220021400-T	1267.3 ± 40.8	60S ribosomal protein L14 - putative
LINF_220005300-T	1259.8 ± 79.5	60S ribosomal protein L11 (L5 - L16)
LINF_360022500-T	1256.9 ± 123.4	universal minicircle sequence binding protein (UMSBP2)
LINF_280032900-T	1256.0 ± 63.0	40S ribosomal protein S17 - putative
LINF_350024000-T	1254.1 ± 56.0	ribosomal protein L15 - putative
LINF_320033600-T	1253.6 ± 133.0	L-Lysine transport protein - putative
LINF_350043200-T	1248.3 ± 42.0	60S ribosomal protein L27A/L29 - putative
LINF_280034700-T	1242.0 ± 29.1	receptor for activated C kinase 1
LINF_350043000-T	1241.6 ± 37.4	60S ribosomal protein L27A/L29 - putative
LINF_350025100-T	1238.1 ± 58.0	40S ribosomal protein S6 - putative
LINF_150018200-T	1233.3 ± 111.4	Ribosomal protein L6e - putative
LINF_360015600-T	1215.8 ± 43.2	40S ribosomal protein S10 - putative
LINF_060011400-T	1209.5 ± 25.3	60S ribosomal protein L23a - putative
LINF_360041100-T	1200.7 ± 30.2	60S ribosomal protein L22 - putative
LINF_110017900-T	1193.0 ± 37.7	40S ribosomal protein S15A - putative
LINF_150019500-T	1190.8 ± 74.3	60S acidic ribosomal protein P2 | P2b
LINF_230013000-T	1184.0 ± 68.1	PAP2 superfamily - putative
LINF_210024100-T	1175.1 ± 23.2	40S ribosomal protein S11 - putative
LINF_360046300-T	1173.6 ± 21.2	60S ribosomal protein L34 - putative
LINF_250031800-T	1172.3 ± 51.3	histone H4
LINF_270020500-T	1163.1 ± 29.9	60S acidic ribosomal protein P0 - putative
LINF_310026800-T	1161.5 ± 67.2	ubiquitin-fusion protein
LINF_260006600-T	1160.7 ± 30.6	60S ribosomal protein L7 - putative
LINF_290036400-T	1158.1 ± 80.5	40S ribosomal protein S19-like protein
LINF_260006700-T	1156.7 ± 42.4	60S ribosomal protein L7 - putative
LINF_240026900-T	1153.7 ± 73.7	40S ribosomal protein S8 - putative
LINF_300042300-T	1152.4 ± 46.1	ribosomal protein L15 - putative
LINF_360042600-T	1149.8 ± 35.2	ribosomal protein L29 - putative
LINF_360060700-T	1145.7 ± 28.8	40S ribosomal protein SA - putative
LINF_210013000-T	1129.1 ± 30.2	60S ribosomal protein L36 - putative
LINF_320014400-T	1127.8 ± 29.8	60S ribosomal protein L18a - putative
LINF_280032800-T	1124.0 ± 40.2	40S ribosomal protein S17 - putative
LINF_310015700-T	1122.3 ± 124.7	hypothetical protein
LINF_180019400-T	1121.1 ± 12.9	60S ribosomal protein L34 - putative
LINF_040012600-T	1117.3 ± 39.5	60S ribosomal protein L10 - putative
LINF_210018300-T	1107.7 ± 36.0	40S ribosomal protein S23 - putative
LINF_290032400-T	1103.6 ± 31.9	60S ribosomal protein L13 - putative
LINF_330028300-T	1102.9 ± 95.5	60S ribosomal protein L37
LINF_070010600-T	1101.1 ± 46.3	60S ribosomal protein L7a - putative
LINF_330015200-T	1096.5 ± 123.2	beta tubulin
LINF_240027000-T	1095.9 ± 49.6	40S ribosomal protein S8 - putative
LINF_260011200-T	1092.1 ± 122.6	10 kDa heat shock protein | HSP10 | CPN10 | chaperonin
LINF_220021800-T	1090.9 ± 40.3	60S ribosomal protein L14 - putative
LINF_070012400-T	1090.1 ± 30.4	40S ribosomal protein S9 - putative
LINF_330015000-T	1089.9 ± 123.1	beta tubulin
LINF_280015200-T	1088.3 ± 19.3	40S ribosomal protein S14
LINF_340033900-T	1087.1 ± 38.9	40S ribosomal protein S19
LINF_330016500-T	1086.9 ± 37.4	40S ribosomal protein S3 - putative
LINF_360011600-T	1083.9 ± 23.8	ubiquitin/ribosomal protein S27a - putative
LINF_150017600-T	1082.1 ± 13.1	40S ribosomal protein S3 - putative
LINF_160011400-T	1076.8 ± 52.7	Core histone H2A/H2B/H3/H4/Histone-like transcription factor (CBF/NF-Y) and archaeal histone - putative
LINF_280031800-T	1076.5 ± 58.1	ribosomal protein S29 - putative
LINF_350038300-T	1074.7 ± 26.1	60S ribosomal subunit protein L31 - putative
LINF_330015100-T	1074.4 ± 124.3	beta tubulin
LINF_070010500-T	1073.5 ± 43.3	60S ribosomal protein L7a - putative
LINF_160011000-T	1073.5 ± 50.5	histone H3 - putative
LINF_360053500-T	1072.7 ± 21.0	60S ribosomal protein L22 - putative
LINF_360042500-T	1069.3 ± 64.3	ribosomal protein L29 - putative
LINF_360054400-T	1068.3 ± 52.7	60S ribosomal protein L18 - putative
LINF_290032300-T	1065.1 ± 34.4	60S ribosomal protein L13 - putative
LINF_330015400-T	1062.5 ± 123.4	beta tubulin
LINF_160009700-T	1061.3 ± 36.2	60S ribosomal protein L21 - putative
LINF_330015300-T	1060.2 ± 121.8	beta tubulin
LINF_360046600-T	1059.8 ± 17.1	transcription factor btf3 - putative
LINF_360025800-T	1059.1 ± 38.3	60S ribosomal protein L37a
LINF_270020600-T	1050.7 ± 36.7	60S acidic ribosomal protein P0 - putative
LINF_180011500-T	1045.7 ± 49.8	60S ribosomal protein L10a - putative
LINF_330015500-T	1045.1 ± 143.5	beta tubulin
LINF_310040900-T	1043.0 ± 68.1	histone H4
LINF_320034100-T	1041.0 ± 34.2	ribosomal protein L27 - putative
LINF_340009500-T	1038.6 ± 21.9	ribosomal protein S25
LINF_310028300-T	1037.2 ± 47.8	ubiquitin-fusion protein
LINF_350050500-T	1033.1 ± 108.3	small heat shock protein | p23A
LINF_220009800-T	1030.4 ± 37.6	40S ribosomal protein S15 - putative
LINF_360018300-T	1017.7 ± 41.3	40S ribosomal protein S9 - putative
LINF_040014500-T	1010.9 ± 25.1	60S ribosomal protein L10 - putative
LINF_100005600-T	1009.0 ± 26.7	ribosomal protein l35a - putative
LINF_360005100-T	1009.0 ± 46.2	histone H4
LINF_220010100-T	1008.8 ± 55.6	40S ribosomal protein S15 - putative
LINF_360015200-T	1008.0 ± 34.0	40S ribosomal protein S18 - putative
LINF_150007100-T	1003.2 ± 51.5	60S ribosomal protein L13a - putative
LINF_130010500-T	998.8 ± 30.4	60S ribosomal protein L18 - putative
LINF_290025400-T	997.8 ± 48.7	40S ribosomal protein S15A - putative
LINF_300037600-T	992.6 ± 59.4	ribosomal protein S26 - putative
LINF_150019000-T	990.5 ± 25.0	tryparedoxin peroxidase
LINF_270012900-T	988.4 ± 180.2	hypothetical protein
LINF_160017500-T	988.1 ± 50.7	60S ribosomal protein L39 - putative
LINF_210018200-T	986.1 ± 68.1	40S ribosomal protein S23 - putative
LINF_110013300-T	985.8 ± 29.2	40S ribosomal protein S21 - putative
LINF_150005000-T	981.7 ± 93.8	histone H4
LINF_170006700-T	979.9 ± 27.0	elongation factor 1-alpha
LINF_060009400-T	979.8 ± 18.3	Ribosomal protein L19e - putative
LINF_170007200-T	978.8 ± 30.1	elongation factor 1-alpha
LINF_230009100-T	978.0 ± 38.8	cytochrome c oxidase subunit 10 - putative
LINF_330041600-T	973.8 ± 54.3	40S ribosomal protein S13 - putative
LINF_360015100-T	973.0 ± 28.7	40S ribosomal protein S18 - putative
LINF_170006100-T	972.6 ± 31.2	elongation factor 1-alpha
LINF_040009700-T	968.2 ± 29.7	60S ribosomal protein L11 (L5 - L16)
LINF_280015900-T	965.0 ± 23.4	ribosomal protein S20 - putative
LINF_360059600-T	963.5 ± 31.6	40S ribosomal protein SA - putative
LINF_280015700-T	961.4 ± 41.0	ribosomal protein S20 - putative
LINF_210027600-T	958.0 ± 44.5	40S ribosomal protein S6 - putative
LINF_130017100-T	953.5 ± 149.4	nucleobase transporter
LINF_240005200-T	950.1 ± 49.6	Ribosomal protein L22p/L17e - putative
LINF_010009200-T	949.3 ± 11.2	ribosomal protein S7 - putative
LINF_200018000-T	946.8 ± 96.1	small myristoylated protein 4 - putative
LINF_350021700-T	941.4 ± 20.0	60S ribosomal protein L26 - putative
LINF_350038200-T	939.6 ± 27.2	60S ribosomal subunit protein L31 - putative
LINF_060009600-T	936.2 ± 24.9	60S ribosomal protein L19 - putative
LINF_030009100-T	934.3 ± 56.0	60S acidic ribosomal protein P2 - putative
LINF_200018300-T	933.8 ± 139.6	small myristoylated protein-1
LINF_350024100-T	932.7 ± 46.0	60S ribosomal protein L36 - putative
LINF_060011300-T	932.2 ± 15.6	60S ribosomal protein L23a - putative
LINF_260009600-T	931.2 ± 41.5	ATPase subunit 9 - putative
LINF_350055900-T	915.8 ± 32.1	polyadenylate-binding protein 1
LINF_110013400-T	911.0 ± 20.8	40S ribosomal protein S21 - putative
LINF_100015400-T	906.6 ± 80.6	histone H3 - putative
LINF_290031400-T	895.5 ± 24.0	60S ribosomal protein L39 - putative
LINF_250018100-T	895.4 ± 48.3	ribosomal protein S25
LINF_340035600-T	895.3 ± 38.9	ribosomal protein L3 - putative
LINF_270012800-T	895.1 ± 136.6	amino acid transporter - putative
LINF_350043300-T	892.5 ± 30.8	60S ribosomal protein L23 - putative
LINF_320033900-T	891.4 ± 30.0	ribosomal protein L27 - putative
LINF_210027000-T	889.8 ± 35.1	60S ribosomal protein L32
LINF_360036700-T	889.7 ± 32.4	40S ribosomal protein S24e
LINF_360036600-T	885.3 ± 25.9	40S ribosomal protein S24e
LINF_150009100-T	884.1 ± 43.0	60S acidic ribosomal protein - putative
LINF_170006200-T	880.0 ± 22.3	elongation factor 1-alpha
LINF_170006500-T	878.6 ± 20.2	elongation factor 1-alpha
LINF_170006900-T	875.5 ± 25.8	elongation factor 1-alpha
LINF_170007100-T	874.3 ± 20.2	elongation factor 1-alpha
LINF_340035700-T	872.2 ± 47.3	ribosomal protein L3 - putative
LINF_170006300-T	872.2 ± 25.9	elongation factor 1-alpha
LINF_300041700-T	867.3 ± 23.7	40S ribosomal protein S14
LINF_170006400-T	866.6 ± 7.2	elongation factor 1-alpha
LINF_350005100-T	865.4 ± 55.1	histone H4
LINF_140012300-T	860.7 ± 11.3	fatty acid elongase - putative
LINF_150009200-T	856.6 ± 28.0	60S acidic ribosomal protein - putative
LINF_040012700-T	853.6 ± 2.6	nascent polypeptide associated complex subunit-copy 1
LINF_300012000-T	850.3 ± 34.5	40S ribosomal protein S30 - putative
LINF_300011800-T	846.0 ± 34.1	40S ribosomal protein S30 - putative
LINF_360022400-T	844.8 ± 14.8	universal minicircle sequence binding protein | UMSBP1
LINF_330042500-T	842.1 ± 31.7	60S ribosomal protein L44 - putative
LINF_010009300-T	840.4 ± 9.0	ribosomal protein S7 - putative
LINF_230014800-T	820.4 ± 47.2	acetyl-CoA synthetase - putative
LINF_360016800-T	816.2 ± 63.8	ribosomal protein L24 - putative
LINF_170007000-T	812.0 ± 16.0	elongation factor 1-alpha
LINF_140018000-T	811.4 ± 44.2	enolase
LINF_210028000-T	811.1 ± 59.3	60S ribosomal protein L37a
LINF_310014800-T	810.0 ± 140.7	hypothetical protein - conserved
LINF_170006800-T	809.6 ± 16.5	elongation factor 1-alpha
LINF_150020000-T	809.4 ± 148.1	nucleoside transporter 1 - putative
LINF_170006000-T	804.7 ± 17.9	elongation factor 1-alpha
LINF_180011200-T	803.1 ± 30.1	40S ribosomal protein S27-1 - putative
LINF_170006600-T	802.1 ± 13.7	elongation factor 1-alpha
LINF_360018400-T	798.8 ± 70.1	fructose-1 -6-bisphosphate aldolase
LINF_110017300-T	786.0 ± 32.8	60S ribosomal protein L28 - putative
LINF_290016800-T	784.6 ± 34.5	ribosomal protein L1a - putative
LINF_360048000-T	781.1 ± 158.7	S-adenosylhomocysteine hydrolase
LINF_110017500-T	778.3 ± 32.0	60S ribosomal protein L28 - putative
LINF_150020100-T	772.1 ± 141.0	nucleoside transporter 1 - putative
LINF_010012800-T	760.1 ± 32.0	eukaryotic initiation factor 4a - putative
LINF_290016600-T	748.7 ± 42.5	ribosomal protein L1a - putative
LINF_230026500-T	741.6 ± 63.0	Nucleoside 2-deoxyribosyltransferase - putative
LINF_150020200-T	741.2 ± 135.0	nucleoside transporter 1 - putative
LINF_340031800-T	741.0 ± 30.3	Alba - putative
LINF_250013000-T	736.3 ± 51.3	eukaryotic initiation factor 5a - putative
LINF_250027000-T	729.8 ± 17.7	2 -4-dihydroxyhept-2-ene-1 -7-dioic acid aldolase - putative
LINF_030009000-T	725.3 ± 9.6	60s Acidic ribosomal protein - putative
LINF_350056500-T	723.4 ± 39.2	Ribosomal protein L37e - putative
LINF_190006800-T	720.9 ± 26.4	ADP- ATP carrier protein 1 - mitochondrial precursor - putative
LINF_250012900-T	718.4 ± 53.5	eukaryotic initiation factor 5a - putative
LINF_300043000-T	714.4 ± 37.0	60S acidic ribosomal protein P2 - putative
LINF_360016500-T	710.1 ± 29.9	ribosomal protein L24 - putative
LINF_020009800-T	709.5 ± 55.0	voltage-dependent anion-selective channel - putative
LINF_350023800-T	684.0 ± 36.9	60S ribosomal protein L5 - putative
LINF_230009000-T	679.1 ± 54.7	NADP-dependent alcohol dehydrogenase - putative
LINF_170005900-T	668.0 ± 23.0	elongation factor 1-alpha
LINF_250013100-T	664.0 ± 60.0	eukaryotic initiation factor 5a - putative
LINF_090015500-T	662.5 ± 67.9	calmodulin - putative
LINF_210013200-T	656.2 ± 55.6	ATPase subunit 9 - putative
LINF_160010900-T	653.5 ± 45.4	histone H3 - putative
LINF_020010800-T	647.9 ± 246.2	hypothetical protein - conserved
LINF_260022200-T	646.9 ± 15.6	cytochrome c oxidase subunit V - putative
LINF_260021400-T	644.3 ± 24.9	40S ribosomal protein S33 - putative
LINF_080017700-T	642.3 ± 13.0	beta tubulin
LINF_320036700-T	632.3 ± 49.1	nucleoside diphosphate kinase b
LINF_230014600-T	629.4 ± 6.8	3-ketoacyl-CoA thiolase - putative
LINF_290021400-T	628.8 ± 235.9	Nodulin-like - putative
LINF_080011600-T	618.9 ± 32.6	Amastin surface glycoprotein - putative
LINF_070016200-T	602.7 ± 60.1	nucleolar RNA-binding protein - putative
LINF_360027200-T	595.1 ± 62.8	chaperonin cpn60.3 | HSP60
LINF_130009500-T	589.7 ± 93.4	hypothetical protein - conserved
LINF_080017300-T	588.7 ± 77.4	hypothetical protein - conserved
LINF_140014400-T	580.1 ± 288.9	calpain-like cysteine peptidase - putative
LINF_360020500-T	579.7 ± 51.7	translation elongation factor 1-beta - putative
LINF_360046400-T	569.2 ± 64.5	40S ribosomal protein S27-1 - putative
LINF_310018200-T	564.3 ± 39.5	Cytochrome b5-like Heme/Steroid binding domain containing protein - putative
LINF_300041000-T	560.4 ± 35.3	S-adenosylmethionine synthetase
LINF_360010100-T	559.8 ± 73.2	hypothetical protein - conserved
LINF_360007000-T	556.9 ± 38.0	elongation factor 2
LINF_320046200-T	555.5 ± 32.0	60S ribosomal protein L2 - putative
LINF_070017800-T	555.2 ± 22.4	ATP synthase subunit C - putative
LINF_290017500-T	553.3 ± 52.5	tryparedoxin 1 - putative
LINF_160011300-T	552.6 ± 30.0	Core histone H2A/H2B/H3/H4/Histone-like transcription factor (CBF/NF-Y) and archaeal histone - putative
LINF_360006900-T	551.5 ± 34.7	elongation factor 2
LINF_040017600-T	550.7 ± 11.5	actin
LINF_310034100-T	548.1 ± 23.8	calreticulin - putative
LINF_290016700-T	547.9 ± 32.6	ribosomal protein L1a - putative
LINF_360018500-T	546.7 ± 43.9	hypothetical protein
LINF_260017400-T	546.2 ± 58.7	HSP70.4 | heat shock 70-related protein
LINF_360007100-T	545.8 ± 35.1	elongation factor 2
LINF_140012100-T	538.6 ± 31.2	fatty acid elongase - putative
LINF_300040800-T	538.0 ± 19.7	S-adenosylmethionine synthetase
LINF_280035100-T	528.7 ± 17.3	heat shock protein 70 | HSP70 | HSP70-type I
LINF_360068400-T	528.4 ± 50.4	flagellum targeting protein kharon1 - putative
LINF_280035900-T	527.1 ± 23.3	heat shock protein 70 | HSP70 | HSP70-type I
LINF_320036800-T	527.1 ± 27.2	nucleoside diphosphate kinase b
LINF_350019500-T	526.4 ± 24.3	60S ribosomal protein L2 - putative
LINF_280036000-T	526.3 ± 19.7	heat shock protein 70 | HSP70 | HSP70-type I
LINF_280035200-T	525.0 ± 22.4	heat shock protein 70 | HSP70 | HSP70-type I
LINF_350020400-T	515.8 ± 14.7	iron-sulfur domain-containing protein
LINF_050008500-T	513.7 ± 31.6	trypanothione reductase
LINF_300014100-T	512.9 ± 32.1	surface protein amastin - putative
LINF_260019950-T	509.8 ± 48.6	hypothetical protein - conserved
LINF_350019700-T	509.6 ± 68.0	hypothetical protein - conserved
LINF_310005700-T	509.0 ± 38.9	zinc finger containing protein
LINF_280035300-T	508.4 ± 19.9	heat shock protein 70 | HSP70 | HSP70-type I
LINF_280035400-T	500.4 ± 21.8	heat shock protein 70 | HSP70 | HSP70-type I
LINF_340005000-T	499.9 ± 29.5	short chain dehydrogenase - putative
LINF_350023700-T	498.8 ± 23.1	60S ribosomal protein L5 - putative
LINF_310029700-T	498.4 ± 16.6	prostaglandin f2-alpha synthase | PGF2S | glutathione-specific aldose reductase | D-arabinose dehydrogenase
LINF_280035500-T	496.1 ± 15.3	heat shock protein 70 | HSP70 | HSP70-type I
LINF_350017900-T	494.7 ± 15.4	ubiquitin-conjugating enzyme E2 - putative
LINF_140014500-T	494.3 ± 104.8	calpain-like cysteine peptidase - putative
LINF_240020500-T	487.1 ± 84.9	translationally controlled tumor protein (TCTP) - putative
LINF_360006800-T	483.8 ± 40.2	elongation factor 2
LINF_090005200-T	477.7 ± 30.2	hypothetical protein - conserved
LINF_290010100-T	475.6 ± 24.4	ADF/Cofilin
LINF_050009500-T	473.4 ± 14.5	hypothetical protein - conserved
LINF_260016000-T	471.7 ± 21.9	hypothetical protein - conserved
LINF_170016000-T	465.3 ± 147.1	META domain containing protein - putative
LINF_360033700-T	461.8 ± 51.6	membrane-bound acid phosphatase 2 - putative
LINF_140006800-T	461.2 ± 39.4	AhpC/TSA family/Thioredoxin-like - putative
LINF_300043100-T	460.5 ± 23.5	60S acidic ribosomal protein P2 - putative
LINF_300030200-T	459.6 ± 68.3	heat shock 70-related protein 1
LINF_300035200-T	459.4 ± 14.2	glyceraldehyde 3-phosphate dehydrogenase - glycosomal
LINF_300035100-T	458.5 ± 16.1	glyceraldehyde 3-phosphate dehydrogenase - glycosomal
LINF_360022800-T	457.9 ± 29.9	universal minicircle sequence binding protein - putative
LINF_050016400-T	457.5 ± 49.3	hypothetical protein - conserved
LINF_200016800-T	455.9 ± 82.4	cysteine peptidase - Clan CA - family C2 - putative
LINF_230008700-T	455.4 ± 40.6	(H+)-ATPase G subunit - putative
LINF_230005800-T	451.8 ± 22.5	hypothetical protein - conserved
LINF_040011400-T	451.2 ± 5.9	hypothetical protein - conserved
LINF_320043300-T	450.6 ± 13.1	hypothetical protein - conserved
LINF_090015600-T	449.6 ± 55.6	calmodulin - putative
LINF_270023000-T	449.3 ± 57.4	histone-H1 like
LINF_240028500-T	447.6 ± 50.7	Heme transporter protein | HR1
LINF_300035000-T	446.8 ± 34.7	glyceraldehyde 3-phosphate dehydrogenase - glycosomal
LINF_160019000-T	445.2 ± 88.7	cytochrome c - putative
LINF_150008100-T	443.7 ± 23.9	ribonucleoprotein p18 - mitochondrial precursor - putative
LINF_350042400-T	442.9 ± 9.6	Gim5A protein - putative
LINF_320007400-T	439.3 ± 70.7	dynein light chain - flagellar outer arm - putative
LINF_280035800-T	436.7 ± 13.6	heat shock protein 70 | HSP70 | HSP70-type I
LINF_350019900-T	436.2 ± 11.3	arginase
LINF_090016000-T	435.5 ± 35.1	elongation factor-1 gamma
LINF_310036600-T	435.2 ± 7.6	ADP-ribosylation factor - putative
LINF_050010100-T	432.9 ± 23.1	ATP synthase F1 - alpha subunit - putative
LINF_050010000-T	432.9 ± 23.0	ATP synthase F1 - alpha subunit - putative
LINF_260018400-T	432.7 ± 30.1	DNA ligase k alpha - putative
LINF_070005600-T	427.8 ± 9.7	cytochrome c1
LINF_100013900-T	427.3 ± 30.9	amino acid permease 24 - putative
LINF_240028700-T	425.4 ± 9.5	fatty-acid desaturase - putative
LINF_250024400-T	422.3 ± 37.7	enoyl-CoA reductase - putative
LINF_350018700-T	419.1 ± 21.7	mitochondrial processing peptidase - beta subunit - putative
LINF_350023900-T	416.2 ± 33.5	60S ribosomal protein L5 - putative
LINF_250017400-T	414.7 ± 8.9	cytochrome c oxidase VII | COXVII
LINF_080015800-T	412.7 ± 15.2	Mitochondrial ATP synthase subunit
LINF_030014700-T	407.3 ± 55.8	hypothetical protein - conserved
LINF_300014300-T	405.5 ± 14.9	amastin-like surface protein-like protein
LINF_270032200-T	403.3 ± 22.3	DnaJ domain-containing protein | JDP2 | J2
LINF_340014900-T	402.8 ± 9.4	hypothetical protein - conserved
LINF_290013400-T	402.2 ± 48.5	CPC cysteine peptidase - Clan CA - family C1 - Cathepsin B-like
LINF_250017900-T	402.1 ± 24.4	ATP synthase subunit beta - mitochondrial - putative
LINF_010012900-T	400.3 ± 5.3	eukaryotic initiation factor 4a - putative
LINF_040011800-T	399.3 ± 17.0	hypothetical protein - conserved
LINF_040012800-T	398.3 ± 27.4	nascent polypeptide associated complex subunit-copy 2
LINF_250018000-T	393.9 ± 22.9	ATP synthase subunit beta - mitochondrial - putative
LINF_050010200-T	391.9 ± 31.6	ATP synthase F1 - alpha subunit - putative
LINF_350027100-T	391.7 ± 3.3	60S ribosomal protein L12 - putative
LINF_360017500-T	390.8 ± 9.0	hypothetical protein - conserved
LINF_350008800-T	389.8 ± 16.4	ATP-dependent DEAD-box RNA helicase - putative
LINF_350037700-T	389.7 ± 18.0	cystathione gamma lyase - putative
LINF_250010100-T	389.1 ± 29.3	RNA-binding protein - putative - UPB1
LINF_330008900-T	387.8 ± 78.2	ATP-binding cassette sub-family F member 3 | ABCF3
LINF_270022950-T	385.6 ± 29.7	hypothetical protein - conserved
LINF_360081500-T	385.5 ± 22.1	protein disulfide isomerase 2
LINF_180020600-T	383.3 ± 5.9	P-type H+-ATPase - putative
LINF_360037500-T	382.4 ± 12.6	succinyl-CoA ligase [GDP-forming] beta-chain - putative
LINF_350006500-T	379.6 ± 11.2	hypothetical protein - conserved
LINF_350006100-T	372.7 ± 10.1	Ubiquinol-cytochrome C reductase complex 14kD subunit - putative
LINF_340014200-T	372.4 ± 42.6	elongation factor 1-beta
LINF_160007400-T	372.3 ± 2.7	Protein tyrosine phosphatase PRL-1
LINF_250022700-T	369.7 ± 36.6	hypothetical protein - conserved
LINF_180020700-T	369.2 ± 2.3	P-type H+-ATPase - putative
LINF_050008800-T	368.8 ± 106.3	microtubule-associated protein - putative
LINF_220022700-T	367.9 ± 20.3	hypothetical protein - conserved
LINF_340016000-T	367.2 ± 9.2	amastin-like protein
LINF_120009100-T	363.0 ± 59.0	3'-nucleotidase/nuclease - putative
LINF_200005200-T	361.2 ± 26.5	histone-lysine N-methyltransferase - putative
LINF_340014000-T	359.1 ± 35.4	Elongation factor 1B (beta subunit) | eEF1B beta 1
LINF_300030100-T	358.9 ± 45.1	heat shock 70-related protein 1
LINF_310023000-T	357.9 ± 21.8	cytochrome c oxidase VIII (COX VIII) - putative
LINF_180022100-T	357.7 ± 89.4	hypothetical protein - conserved
[truncated: 8,082 more rows]
